# Supplementary material for: An Integrated Transcriptomic and Proteomic Approach Uncovers the Molecular Mechanisms of Hypoosmotic Adaptation in Scylla paramamosain Megalopa
Source: Int J Mol Sci. 2025 Sep 20;26(18):9188. doi: 10.3390/ijms26189188 (PMC12470314; doi:10.3390/ijms26189188)
Supplement: Supplementary file 1 [file ijms-26-09188-s001.zip › Table S1.xlsx]

## Sheet: B-1 vs. B-2 UP
Table S1 In pairwise comparisons of Top DEGs with annotation
GeneID	log2FC	p-value	Regulation	Annotation
TRINITY_DN10_c0_g1_i24_3	10.9886	0.0037858	Up	Cell wall-associated hydrolase [Trichuris trichiura]
TRINITY_DN8197_c0_g2_i1_1	10.8297	0.0018884	Up	Cell wall-associated hydrolase [Trichuris trichiura]
TRINITY_DN322_c0_g1_i47_3	10.0154	4.60559e-41	Up	butyrobetaine dioxygenase-like isoform X1 [Portunus trituberculatus]
TRINITY_DN2078_c0_g1_i15_4	9.43168	0	Up	butyrobetaine dioxygenase-like isoform X1 [Portunus trituberculatus]
TRINITY_DN20289_c0_g1_i1_3	7.9697	3.38327e-08	Up	ferric-chelate reductase 1 homolog isoform X2 [Portunus trituberculatus]
TRINITY_DN24070_c0_g1_i1_3	7.33383	2.91725e-05	Up	phospholipase domain-containing protein 2 isoform X2 [Portunus trituberculatus]
TRINITY_DN23347_c0_g1_i1_3	6.99256	3.21502e-06	Up	LOW QUALITY PROTEIN: Hermansky-Pudlak syndrome 3 protein-like [Portunus trituberculatus]
TRINITY_DN20364_c0_g1_i1_3	6.79171	0.00346227	Up	Transposable element Tcb1 transposase [Chionoecetes opilio]
TRINITY_DN14691_c0_g1_i1_3	6.78733	1.21099e-05	Up	general transcription factor II-I repeat domain-containing protein 2A-like [Portunus trituberculatus]
TRINITY_DN16398_c0_g1_i1_3	6.75793	0.000138065	Up	zinc finger protein ZPR1-like [Portunus trituberculatus]
TRINITY_DN13813_c0_g1_i5_3	6.61489	8.57346e-17	Up	serine acetyltransferase [Dirofilaria immitis]
TRINITY_DN14946_c0_g1_i1_3	6.04136	0.000287441	Up	monocarboxylate transporter 9-like isoform X2 [Portunus trituberculatus]
TRINITY_DN23272_c0_g1_i1_3	6.0106	0.00236299	Up	UDP-glucuronosyltransferase 1A7-like isoform X4 [Portunus trituberculatus]
TRINITY_DN22050_c0_g1_i2_3	5.99762	0.000390422	Up	Protein wntless [Portunus trituberculatus]
TRINITY_DN13959_c0_g2_i1_3	5.93198	0.000486244	Up	Bestrophin-3 [Portunus trituberculatus]
TRINITY_DN24360_c0_g1_i1_4	5.81873	0.000996652	Up	hemicentin-2-like [Penaeus monodon]
TRINITY_DN22070_c0_g1_i1_3	5.81014	0.00077847	Up	Transmembrane protein 184B [Portunus trituberculatus]
TRINITY_DN11649_c0_g1_i1_3	5.75312	0.00384909	Up	Sodium-dependent nutrient amino acid transporter 1 [Chionoecetes opilio]
TRINITY_DN11751_c0_g1_i1_3	5.68294	0.00160862	Up	solute carrier family 28 member 3-like isoform X3 [Portunus trituberculatus]
TRINITY_DN22910_c0_g1_i1_2	5.66215	0.0044963	Up	serine/arginine repetitive matrix protein 1-like [Portunus trituberculatus]
TRINITY_DN10234_c0_g1_i1_3	5.46317	1.81503e-270	Up	ferric-chelate reductase 1 homolog isoform X3 [Portunus trituberculatus]
TRINITY_DN25351_c0_g1_i1_3	5.46137	0.00449928	Up	receptor-type tyrosine-protein phosphatase kappa-like isoform X1 [Portunus trituberculatus]
TRINITY_DN19901_c0_g1_i1_3	5.36478	0.00437584	Up	dual specificity protein kinase shkE-like [Portunus trituberculatus]
TRINITY_DN16225_c0_g2_i1_3	5.34571	0.00452324	Up	Peroxidasin [Portunus trituberculatus]
TRINITY_DN10083_c0_g1_i1_2	5.29139	0.00547814	Up	nuclease HARBI1 [Strongylocentrotus purpuratus]
TRINITY_DN10283_c0_g1_i1_3	5.22667	0.000274098	Up	gamma-butyrobetaine dioxygenase-like isoform X1 [Portunus trituberculatus]
TRINITY_DN9200_c0_g1_i1_3	4.83721	0.00262722	Up	zinc finger protein 358-like isoform X4 [Portunus trituberculatus]
TRINITY_DN11618_c0_g1_i1_3	4.52748	0	Up	LOW QUALITY PROTEIN: organic cation transporter protein-like [Portunus trituberculatus]
TRINITY_DN12970_c0_g1_i1_3	4.27599	0.00489832	Up	neural-cadherin 2 isoform X4 [Portunus trituberculatus]
TRINITY_DN16881_c0_g2_i1_3	4.20091	1.86438e-05	Up	Myosin-3 [Chionoecetes opilio]
TRINITY_DN5760_c0_g1_i1_2	4.19076	4.15471e-268	Up	LOW QUALITY PROTEIN: facilitated trehalose transporter Tret1-like [Portunus trituberculatus]
TRINITY_DN15606_c2_g3_i1_3	4.08132	0.000213738	Up	BTB/POZ domain-containing protein 9-like isoform X9 [Portunus trituberculatus]
TRINITY_DN15413_c0_g5_i1_3	4.06691	0.00432122	Up	LOW QUALITY PROTEIN: plasma membrane calcium-transporting ATPase 4-like [Penaeus vannamei]
TRINITY_DN470_c0_g2_i1_2	4.03884	0.000254666	Up	cAMP-dependent protein kinase catalytic subunit [Portunus trituberculatus]
TRINITY_DN2752_c0_g1_i2_3	3.78198	1.65649e-41	Up	battenin-like [Portunus trituberculatus]
TRINITY_DN3915_c0_g1_i2_3	3.62729	2.512e-78	Up	peritrophin-44-like [Portunus trituberculatus]
TRINITY_DN20561_c0_g1_i1_3	3.51425	0.00505224	Up	mucin-17-like isoform X2 [Portunus trituberculatus]
TRINITY_DN8934_c0_g1_i4_2	3.48786	6.24543e-40	Up	polyprotein-4 [Tetranychus truncatus]
TRINITY_DN12668_c0_g1_i1_3	3.38313	0.000628137	Up	ankyrin-2-like isoform X32 [Portunus trituberculatus]
TRINITY_DN152_c0_g1_i15_2	3.37304	0	Up	sarcosine dehydrogenase, mitochondrial-like [Portunus trituberculatus]
TRINITY_DN4051_c0_g1_i1_3	3.22154	6.57206e-152	Up	sialin-like [Portunus trituberculatus]
TRINITY_DN6783_c0_g3_i1_2	3.13419	0.00283531	Up	alpha-1,3-mannosyl-glycoprotein 4-beta-N-acetylglucosaminyltransferase A-like isoform X2 [Portunus trituberculatus]
TRINITY_DN5024_c0_g1_i2_3	3.05977	0.000102414	Up	Annexin-B12 [Chionoecetes opilio]
TRINITY_DN3716_c0_g2_i8_3	3.04364	7.22745e-53	Up	alpha-1,3-mannosyl-glycoprotein 4-beta-N-acetylglucosaminyltransferase A-like isoform X1 [Portunus trituberculatus]
TRINITY_DN12045_c0_g1_i1_3	2.97031	7.98474e-28	Up	AN1-type zinc finger protein 4 [Portunus trituberculatus]
TRINITY_DN650_c0_g1_i1_3	2.90911	5.25154e-265	Up	CD109 antigen-like [Portunus trituberculatus]
TRINITY_DN1405_c0_g1_i3_3	2.88424	8.97414e-29	Up	vesicle-trafficking protein SEC22a-like isoform X1 [Portunus trituberculatus]
TRINITY_DN23583_c0_g1_i1_3	2.86832	0	Up	serum amyloid A-5 protein-like [Procambarus clarkii]
TRINITY_DN2817_c1_g1_i2_4	2.85801	2.22592e-158	Up	DNA damage-inducible transcript 4-like protein isoform X1 [Portunus trituberculatus]
TRINITY_DN3282_c0_g1_i1_3	2.85563	1.17065e-19	Up	P-selectin-like [Portunus trituberculatus]
TRINITY_DN8723_c0_g1_i26_3	2.85287	2.21919e-14	Up	betaine--homocysteine S-methyltransferase 1-like [Portunus trituberculatus]
TRINITY_DN19760_c0_g2_i3_2	2.80941	0.000714133	Up	methyltransferase-like protein 24 [Portunus trituberculatus]
TRINITY_DN2740_c0_g1_i10_3	2.78636	1.56741e-59	Up	ubiquitin carboxyl-terminal hydrolase 7 isoform X1 [Diachasma alloeum]
TRINITY_DN5903_c0_g1_i2_3	2.74945	1.61468e-204	Up	Vacuolar protein sorting-associated protein 4 [Chionoecetes opilio]
TRINITY_DN10077_c0_g2_i2_4	2.69948	4.55415e-05	Up	Solute carrier family 22 member 3 [Portunus trituberculatus]
TRINITY_DN8066_c0_g1_i7_3	2.69356	2.09072e-158	Up	choline transporter-like protein 1 isoform X2 [Procambarus clarkii]
TRINITY_DN10355_c0_g1_i4_3	2.6786	0.000189804	Up	LOW QUALITY PROTEIN: probable E3 ubiquitin-protein ligase HERC4 [Portunus trituberculatus]
TRINITY_DN4653_c0_g2_i1_4	2.64968	4.38166e-05	Up	protein obstructor-E-like [Portunus trituberculatus]
TRINITY_DN1548_c0_g1_i9_3	2.62614	0	Up	polyprotein-4 [Tetranychus truncatus]
TRINITY_DN12805_c0_g1_i2_2	2.57348	2.87901e-08	Up	LOW QUALITY PROTEIN: major facilitator superfamily domain-containing protein 10-like [Portunus trituberculatus]
TRINITY_DN1649_c0_g1_i8_3	2.56167	5.25036e-07	Up	organic cation transporter protein-like isoform X2 [Portunus trituberculatus]
TRINITY_DN14076_c0_g1_i1_3	2.53628	0.0066241	Up	dynein axonemal heavy chain 8-like [Homarus americanus]
TRINITY_DN1673_c0_g1_i5_3	2.52108	5.866e-238	Up	metallothionein [Scylla paramamosain]
TRINITY_DN5209_c0_g1_i1_3	2.51932	9.70184e-16	Up	DNA translocase FtsK-like [Portunus trituberculatus]
TRINITY_DN18657_c0_g2_i1_2	2.50416	4.70228e-25	Up	S-adenosylmethionine synthase-like isoform X2 [Portunus trituberculatus]
TRINITY_DN7792_c0_g1_i1_3	2.50299	2.83387e-281	Up	sodium- and chloride-dependent glycine transporter 1-like isoform X3 [Portunus trituberculatus]
TRINITY_DN14394_c0_g1_i2_3	2.48416	7.52971e-21	Up	organic cation transporter protein-like isoform X2 [Portunus trituberculatus]
TRINITY_DN1839_c0_g1_i4_3	2.47047	5.90143e-10	Up	type I crustin 7 [Scylla paramamosain]
TRINITY_DN6528_c0_g1_i1_4	2.46625	5.87838e-17	Up	zinc finger BED domain-containing protein 5-like [Portunus trituberculatus]
TRINITY_DN530_c0_g1_i1_2	2.46497	0	Up	delta-1-pyrroline-5-carboxylate synthase-like [Portunus trituberculatus]
TRINITY_DN6530_c0_g1_i1_1	2.4036	4.28801e-207	Up	bestrophin-3-like isoform X2 [Portunus trituberculatus]
TRINITY_DN17251_c0_g1_i1_4	2.40028	7.01423e-11	Up	carbohydrate sulfotransferase 11-like isoform X1 [Portunus trituberculatus]
TRINITY_DN8687_c0_g1_i3_3	2.37542	1.41846e-25	Up	Alpha-1,6-mannosyl-glycoprotein 2-beta-N-acetylglucosaminyltransferase [Portunus trituberculatus]
TRINITY_DN3102_c1_g1_i2_1	2.35816	0	Up	betaine--homocysteine S-methyltransferase 1-like [Portunus trituberculatus]
TRINITY_DN16423_c0_g2_i1_3	2.34781	0.00422018	Up	LOW QUALITY PROTEIN: spastin-like [Portunus trituberculatus]
TRINITY_DN1534_c0_g1_i6_2	2.34354	7.39548e-183	Up	Na+/K+/2Cl- cotransporter [Scylla paramamosain]
TRINITY_DN3801_c0_g3_i4_2	2.33033	4.41359e-87	Up	dimethylglycine dehydrogenase, mitochondrial-like isoform X1 [Portunus trituberculatus]
TRINITY_DN1750_c0_g2_i1_2	2.279	2.23866e-09	Up	Sodium- and chloride-dependent glycine transporter 2 [Armadillidium vulgare]
TRINITY_DN632_c0_g1_i7_1	2.27401	3.6254e-233	Up	type I crustin 4 [Scylla paramamosain]
TRINITY_DN6127_c0_g1_i3_3	2.2375	6.04151e-15	Up	proton-coupled folate transporter-like [Portunus trituberculatus]
TRINITY_DN1368_c0_g2_i2_3	2.22794	2.20226e-85	Up	prestin-like isoform X3 [Portunus trituberculatus]
TRINITY_DN126_c1_g2_i1_4	2.21747	6.78897e-11	Up	von Willebrand factor A domain-containing protein 5A-like isoform X3 [Portunus trituberculatus]
TRINITY_DN2385_c0_g1_i5_2	2.18865	0.00348054	Up	fibrocystin-L-like [Portunus trituberculatus]
TRINITY_DN9066_c0_g1_i1_3	2.13147	4.30908e-30	Up	Transposable element Tc1 transposase [Portunus trituberculatus]
TRINITY_DN2070_c0_g1_i4_3	2.10558	8.04888e-37	Up	LOW QUALITY PROTEIN: solute carrier family 15 member 2-like [Portunus trituberculatus]
TRINITY_DN6501_c0_g2_i3_4	2.10443	1.84437e-07	Up	golgin subfamily A member 2-like isoform X1 [Portunus trituberculatus]
TRINITY_DN119_c1_g1_i1_3	2.10347	4.92762e-10	Up	protein HGV2-like isoform X4 [Portunus trituberculatus]
TRINITY_DN11344_c2_g1_i1_2	2.09915	6.3223e-05	Up	Sodium/calcium exchanger 1 [Portunus trituberculatus]
TRINITY_DN18326_c0_g1_i2_4	2.0821	0.000370044	Up	Polycomb complex protein BMI-1-A [Portunus trituberculatus]
TRINITY_DN15961_c0_g1_i2_3	2.05741	0.000532316	Up	LOW QUALITY PROTEIN: liprin-alpha-1-like [Portunus trituberculatus]
TRINITY_DN2454_c0_g1_i10_2	2.05354	5.43497e-06	Up	organic cation transporter protein-like isoform X2 [Portunus trituberculatus]
TRINITY_DN2923_c3_g1_i1_2	2.04303	5.24813e-06	Up	ectonucleotide pyrophosphatase/phosphodiesterase family member 3-like isoform X3 [Portunus trituberculatus]
TRINITY_DN2100_c2_g1_i1_4	2.03926	0.00272821	Up	outer dynein arm-docking complex subunit 4-like isoform X2 [Portunus trituberculatus]
TRINITY_DN5281_c0_g2_i2_4	2.03731	1.05791e-43	Up	LOW QUALITY PROTEIN: D-aspartate oxidase-like [Portunus trituberculatus]
TRINITY_DN757_c0_g1_i5_1	2.02981	1.62535e-139	Up	antilipopolysaccharide factor 2 [Scylla paramamosain]
TRINITY_DN5284_c0_g1_i1_3	2.026	6.19692e-10	Up	cyclin-dependent kinase inhibitor 1B-like [Portunus trituberculatus]
TRINITY_DN4957_c0_g1_i1_3	2.00816	1.48104e-23	Up	alpha-1,6-mannosyl-glycoprotein 2-beta-N-acetylglucosaminyltransferase-like isoform X1 [Portunus trituberculatus]
TRINITY_DN14_c0_g1_i8_1	1.99661	6.51557e-117	Up	alpha-2-macroglobulin-like protein 1 isoform X1 [Portunus trituberculatus]
TRINITY_DN25014_c0_g1_i1_3	1.99095	8.12483e-30	Up	Leukocyte receptor cluster member 9 [Portunus trituberculatus]
TRINITY_DN8823_c1_g1_i1_4	1.98792	4.64992e-09	Up	low-density lipoprotein receptor-related protein 1B-like [Portunus trituberculatus]
TRINITY_DN21817_c0_g1_i1_4	1.98341	5.12041e-06	Up	high-affinity choline transporter 1-like isoform X2 [Portunus trituberculatus]
TRINITY_DN2624_c0_g1_i3_3	1.97117	4.28608e-28	Up	transcription factor Sp4-like isoform X1 [Portunus trituberculatus]
TRINITY_DN12903_c0_g3_i1_4	1.95473	0.00381747	Up	Dynein heavy chain 7, axonemal [Portunus trituberculatus]
TRINITY_DN1582_c0_g1_i1_2	1.92941	1.93247e-87	Up	secretory phospholipase A2 receptor-like [Portunus trituberculatus]
TRINITY_DN9233_c0_g1_i1_3	1.92596	7.22961e-18	Up	bromodomain-containing protein DDB_G0270170-like isoform X1 [Portunus trituberculatus]
TRINITY_DN12595_c0_g3_i1_3	1.92365	0.000927029	Up	extensin-like [Portunus trituberculatus]
TRINITY_DN676_c0_g1_i10_2	1.9212	1.49167e-17	Up	Histone deacetylase 4 [Chionoecetes opilio]
TRINITY_DN15051_c0_g2_i4_4	1.90446	8.14178e-11	Up	SET and MYND domain-containing protein 4 [Chionoecetes opilio]
TRINITY_DN4714_c0_g1_i4_2	1.88344	3.18483e-107	Up	neo-calmodulin-like [Portunus trituberculatus]
TRINITY_DN15648_c0_g1_i8_3	1.87851	2.50809e-61	Up	alpha-1,6-mannosyl-glycoprotein 4-beta-N-acetylglucosaminyltransferase-like isoform X2 [Portunus trituberculatus]
TRINITY_DN11574_c0_g2_i1_2	1.86998	0.00155742	Up	oxysterol-binding protein-related protein 9-like [Portunus trituberculatus]
TRINITY_DN9609_c0_g4_i1_2	1.85863	0.000354744	Up	ETS homologous factor-like [Penaeus japonicus]
TRINITY_DN193_c1_g1_i11_3	1.85161	1.74386e-09	Up	protein ovarian tumor locus-like isoform X1 [Portunus trituberculatus]
TRINITY_DN12766_c0_g1_i1_3	1.85154	0.0010976	Up	LOW QUALITY PROTEIN: angiotensin-converting enzyme-like [Portunus trituberculatus]
TRINITY_DN382_c0_g1_i2_3	1.80965	5.05308e-41	Up	ectonucleotide pyrophosphatase/phosphodiesterase family member 3-like isoform X1 [Portunus trituberculatus]
TRINITY_DN359_c0_g2_i2_2	1.79841	6.46124e-06	Up	homeodomain-interacting protein kinase 3-like isoform X5 [Portunus trituberculatus]
TRINITY_DN16713_c0_g1_i2_1	1.7765	3.55462e-27	Up	phospholipid-transporting ATPase IF-like [Portunus trituberculatus]
TRINITY_DN2561_c0_g1_i6_1	1.76089	7.93195e-43	Up	LOW QUALITY PROTEIN: sacsin-like [Portunus trituberculatus]
TRINITY_DN9614_c0_g3_i1_4	1.75551	5.57231e-10	Up	cell wall protein DAN4-like [Portunus trituberculatus]
TRINITY_DN957_c0_g1_i4_3	1.75394	1.3948e-77	Up	Glycine N-methyltransferase [Chionoecetes opilio]
TRINITY_DN1936_c0_g1_i30_2	1.7535	2.40671e-78	Up	glutamate receptor ionotropic, kainate 5-like [Portunus trituberculatus]
TRINITY_DN2684_c0_g1_i7_3	1.7388	3.46029e-20	Up	LOW QUALITY PROTEIN: proline dehydrogenase 1, mitochondrial-like [Portunus trituberculatus]
TRINITY_DN20694_c0_g1_i4_4	1.73043	2.32209e-51	Up	anti-lipopolysaccharide factor isoform 4 [Scylla paramamosain]
TRINITY_DN6972_c0_g1_i2_3	1.72596	1.13986e-17	Up	tripartite motif-containing protein 59-like [Portunus trituberculatus]
TRINITY_DN1089_c0_g2_i1_3	1.70985	1.70836e-14	Up	serine proteinase stubble-like [Portunus trituberculatus]
TRINITY_DN3236_c0_g1_i3_3	1.70694	4.74033e-19	Up	Monocarboxylate transporter 14 [Portunus trituberculatus]
TRINITY_DN5940_c0_g1_i1_2	1.70383	2.49445e-09	Up	proton-coupled folate transporter-like [Portunus trituberculatus]
TRINITY_DN1304_c0_g1_i2_2	1.70331	1.99153e-110	Up	ALF1 [Scylla paramamosain]
TRINITY_DN6270_c0_g2_i1_1	1.70242	0.00171429	Up	LOW QUALITY PROTEIN: collagen alpha-1(XVIII) chain-like [Portunus trituberculatus]
TRINITY_DN5097_c0_g1_i2_1	1.69822	9.2962e-47	Up	protein Skeletor, isoforms B/C-like [Portunus trituberculatus]
TRINITY_DN14972_c0_g2_i1_3	1.69459	2.07059e-11	Up	mucin-2-like isoform X2 [Portunus trituberculatus]
TRINITY_DN17496_c0_g1_i1_1	1.68881	2.19908e-33	Up	laccase-1-like [Homarus americanus]
TRINITY_DN14546_c0_g1_i4_4	1.68521	2.17083e-13	Up	4-coumarate--CoA ligase 3-like isoform X2 [Penaeus chinensis]
TRINITY_DN2514_c0_g1_i1_3	1.68382	6.29753e-08	Up	ankyrin-1-like isoform X2 [Portunus trituberculatus]
TRINITY_DN11476_c1_g1_i2_2	1.68374	0.0050195	Up	serine-rich adhesin for platelets-like [Portunus trituberculatus]
TRINITY_DN6321_c0_g1_i3_3	1.67478	2.9093e-28	Up	sodium/potassium-transporting ATPase subunit alpha-like isoform X3 [Portunus trituberculatus]
TRINITY_DN4911_c0_g2_i5_3	1.67447	0.00291735	Up	Zinc finger protein 263 [Portunus trituberculatus]
TRINITY_DN15313_c0_g1_i1_3	1.67015	4.17104e-06	Up	CLOCK-interacting pacemaker-like isoform X1 [Portunus trituberculatus]
TRINITY_DN6066_c0_g1_i6_3	1.66292	1.31285e-45	Up	sialin-like [Portunus trituberculatus]
TRINITY_DN11001_c0_g1_i1_4	1.65482	1.33464e-07	Up	LOW QUALITY PROTEIN: probable serine/threonine-protein kinase ndrD [Portunus trituberculatus]
TRINITY_DN5052_c0_g1_i2_4	1.65328	3.73946e-18	Up	Bcl-2-related ovarian killer protein [Scylla paramamosain]
TRINITY_DN13378_c0_g1_i1_4	1.65121	0.000733653	Up	carbohydrate sulfotransferase 4-like isoform X1 [Portunus trituberculatus]
TRINITY_DN5905_c0_g1_i1_1	1.65094	8.57427e-11	Up	alpha-1,3-mannosyl-glycoprotein 4-beta-N-acetylglucosaminyltransferase A-like isoform X1 [Portunus trituberculatus]
TRINITY_DN960_c0_g3_i1_3	1.63639	0.0029062	Up	Sodium/calcium exchanger 1 [Portunus trituberculatus]
TRINITY_DN8871_c0_g2_i1_4	1.63382	0.000159842	Up	Spindle and kinetochore-associated protein 1 [Chionoecetes opilio]
TRINITY_DN21043_c0_g1_i1_3	1.62357	0.00615253	Up	zinc finger protein 37-like [Homarus americanus]
TRINITY_DN16553_c0_g2_i1_4	1.6177	7.74188e-26	Up	proclotting enzyme-like [Portunus trituberculatus]
TRINITY_DN17672_c1_g1_i3_3	1.6126	8.56352e-13	Up	Four-jointed box protein 1 [Portunus trituberculatus]
TRINITY_DN8061_c0_g1_i1_4	1.61013	1.93919e-67	Up	P-selectin-like [Portunus trituberculatus]
TRINITY_DN11254_c0_g1_i1_3	1.60903	0.0073158	Up	Zinc finger BED domain-containing protein 4-like [Oopsacas minuta]
TRINITY_DN3083_c2_g1_i1_3	1.60777	0.000155467	Up	LOW QUALITY PROTEIN: calponin homology domain-containing protein DDB_G0272472-like [Portunus trituberculatus]
TRINITY_DN1629_c0_g1_i1_1	1.60187	6.05423e-41	Up	LOW QUALITY PROTEIN: uncharacterized protein LOC123507423 [Portunus trituberculatus]
TRINITY_DN4428_c1_g3_i1_4	1.59816	0.00198457	Up	Ecto-NOX disulfide-thiol exchanger 2 [Portunus trituberculatus]
TRINITY_DN10512_c0_g1_i1_4	1.59724	2.45489e-09	Up	neurotrypsin-like [Penaeus vannamei]
TRINITY_DN1870_c0_g1_i1_2	1.59621	1.90168e-25	Up	high-affinity choline transporter 1-like isoform X1 [Homarus americanus]
TRINITY_DN464_c1_g1_i5_2	1.59617	2.97731e-11	Up	nuclear factor of activated T-cells 5-like isoform X2 [Portunus trituberculatus]
TRINITY_DN2310_c0_g1_i2_3	1.59373	2.42239e-05	Up	myc proto-oncogene protein-like isoform X2 [Homarus americanus]
TRINITY_DN300_c0_g1_i2_3	1.59303	3.89456e-187	Up	LOW QUALITY PROTEIN: pyruvate dehydrogenase (acetyl-transferring) kinase, mitochondrial-like [Portunus trituberculatus]
TRINITY_DN11164_c0_g1_i3_3	1.58319	5.64728e-31	Up	sestrin-2-like isoform X2 [Portunus trituberculatus]
TRINITY_DN12707_c0_g1_i1_3	1.58031	4.4371e-05	Up	LOW QUALITY PROTEIN: uncharacterized protein LOC123501135 [Portunus trituberculatus]
TRINITY_DN2410_c0_g1_i8_2	1.57459	9.39235e-07	Up	Mitogen-activated protein kinase kinase kinase 7-interacting protein 3-like, partial [Homarus americanus]
TRINITY_DN14668_c0_g1_i2_2	1.54791	2.14383e-06	Up	LOW QUALITY PROTEIN: calponin homology domain-containing protein DDB_G0272472-like [Portunus trituberculatus]
TRINITY_DN8039_c0_g1_i2_4	1.54785	2.73308e-74	Up	protein tramtrack, beta isoform-like isoform X1 [Portunus trituberculatus]
TRINITY_DN11152_c0_g1_i1_3	1.5465	2.05091e-06	Up	zinc finger protein 341-like [Portunus trituberculatus]
TRINITY_DN14723_c0_g1_i1_4	1.54198	0.000154361	Up	Sorbin and SH3 domain-containing protein 1 [Portunus trituberculatus]
TRINITY_DN9942_c0_g2_i2_1	1.54011	5.01181e-26	Up	cryptochrome-1-like isoform X1 [Portunus trituberculatus]
TRINITY_DN5295_c0_g1_i1_2	1.52791	0.000133277	Up	PXMP2/4 family protein 4-like [Portunus trituberculatus]
TRINITY_DN1346_c0_g1_i9_3	1.52311	2.33633e-11	Up	Glutamate receptor 1 [Portunus trituberculatus]
TRINITY_DN5243_c0_g1_i6_4	1.51733	2.70369e-11	Up	serine/threonine-protein kinase mig-15-like isoform X13 [Homarus americanus]
TRINITY_DN3766_c0_g1_i2_2	1.51713	6.03083e-35	Up	Peritrophin-44 [Portunus trituberculatus]
TRINITY_DN4852_c1_g1_i1_2	1.51409	1.14797e-18	Up	beclin-1-like protein B [Portunus trituberculatus]
TRINITY_DN228_c1_g1_i1_3	1.51295	0.00597065	Up	Atrial natriuretic peptide-converting enzyme [Portunus trituberculatus]
TRINITY_DN5652_c0_g1_i4_1	1.50383	7.65008e-16	Up	XK-related protein 8-like isoform X2 [Portunus trituberculatus]
TRINITY_DN1075_c1_g2_i1_3	1.50129	2.98255e-22	Up	lactosylceramide 1,3-N-acetyl-beta-D-glucosaminyltransferase-like isoform X3 [Portunus trituberculatus]
TRINITY_DN5937_c0_g1_i2_3	1.48861	0.0041043	Up	LOW QUALITY PROTEIN: uncharacterized protein LOC123520163 [Portunus trituberculatus]
TRINITY_DN24780_c0_g1_i1_3	1.48836	1.95019e-11	Up	protein O-linked-mannose beta-1,2-N-acetylglucosaminyltransferase 1-like isoform X1 [Portunus trituberculatus]
TRINITY_DN1208_c0_g1_i13_3	1.48763	3.92104e-22	Up	putative nuclease HARBI1 [Portunus trituberculatus]
TRINITY_DN15053_c0_g1_i1_4	1.48138	8.4568e-08	Up	protogenin B-like [Portunus trituberculatus]
TRINITY_DN537_c1_g1_i2_4	1.4797	0.00122138	Up	secretory phospholipase A2 receptor-like [Portunus trituberculatus]
TRINITY_DN2569_c0_g1_i2_1	1.47905	1.7551e-23	Up	chloride channel protein 2-like isoform X1 [Portunus trituberculatus]
TRINITY_DN726_c0_g1_i5_3	1.47656	2.42137e-39	Up	carbohydrate-responsive element-binding protein-like isoform X1 [Portunus trituberculatus]
TRINITY_DN15286_c0_g1_i1_3	1.47193	0.000216843	Up	RNA exonuclease 1 homolog isoform X1 [Portunus trituberculatus]
TRINITY_DN1841_c0_g1_i1_3	1.46968	6.93127e-07	Up	cAMP-responsive element-binding protein-like 2 isoform X3 [Portunus trituberculatus]
TRINITY_DN874_c0_g2_i5_3	1.4678	1.66813e-15	Up	tetraspanin-2A-like isoform X1 [Portunus trituberculatus]
TRINITY_DN3931_c0_g2_i10_3	1.46752	0.00131534	Up	cysteine-rich PDZ-binding protein-like, partial [Portunus trituberculatus]
TRINITY_DN11728_c0_g1_i1_3	1.46721	5.88766e-11	Up	Cyclin-dependent kinase 2-associated protein 1 [Portunus trituberculatus]
TRINITY_DN17_c0_g1_i5_1	1.46336	5.43472e-117	Up	Histone H5 [Portunus trituberculatus]
TRINITY_DN8_c0_g1_i10_1	1.46008	1.27385e-10	Up	monocarboxylate transporter 1-like isoform X3 [Portunus trituberculatus]
TRINITY_DN2145_c0_g1_i1_3	1.44302	1.51827e-185	Up	kielin/chordin-like protein [Portunus trituberculatus]
TRINITY_DN21960_c0_g1_i1_3	1.43937	0.000544636	Up	FAD-dependent oxidoreductase domain-containing protein 1 [Chionoecetes opilio]
TRINITY_DN9351_c0_g1_i1_1	1.43704	4.57303e-24	Up	UDP-glycosyltransferase UGT5-like isoform X1 [Portunus trituberculatus]
TRINITY_DN13390_c0_g2_i2_1	1.4278	3.96619e-06	Up	QRFP-like peptide receptor isoform X1 [Portunus trituberculatus]
TRINITY_DN71_c0_g1_i3_4	1.42387	3.204e-12	Up	multiple PDZ domain protein-like isoform X2 [Portunus trituberculatus]
TRINITY_DN2831_c0_g1_i6_4	1.42252	2.93651e-60	Up	glucose-6-phosphate exchanger SLC37A4-like isoform X2 [Procambarus clarkii]
TRINITY_DN13369_c0_g1_i1_3	1.41541	0.00524705	Up	Retrovirus-related Pol polyprotein from type-2 retrotransposable element R2DM [Portunus trituberculatus]
TRINITY_DN11735_c0_g1_i2_3	1.41331	9.20125e-100	Up	Sperm-specific protein PHI-2B [Portunus trituberculatus]
TRINITY_DN10423_c0_g2_i1_3	1.4123	2.07631e-63	Up	clotting factor G beta subunit-like [Portunus trituberculatus]
TRINITY_DN5214_c0_g2_i3_2	1.41066	2.44957e-46	Up	serine proteinase-like protein [Scylla paramamosain]
TRINITY_DN1445_c0_g2_i2_4	1.40998	1.2135e-88	Up	Serine protease inhibitor 88Ea [Chionoecetes opilio]
TRINITY_DN584_c1_g1_i17_2	1.40865	6.80042e-06	Up	Histone-lysine N-methyltransferase SETD2 [Chionoecetes opilio]
TRINITY_DN3070_c0_g1_i3_4	1.40673	2.11922e-87	Up	Cytochrome b5 [Chionoecetes opilio]
TRINITY_DN4549_c1_g1_i1_4	1.40398	1.77494e-34	Up	type I crustin 6 [Scylla paramamosain]
TRINITY_DN18735_c1_g1_i1_4	1.40065	0.000781125	Up	LOW QUALITY PROTEIN: constitutive coactivator of peroxisome proliferator-activated receptor gamma-like [Portunus trituberculatus]
TRINITY_DN14195_c1_g1_i1_2	1.39969	3.79794e-08	Up	protein goliath-like isoform X4 [Portunus trituberculatus]
TRINITY_DN6760_c0_g1_i2_3	1.3974	4.30447e-19	Up	Facilitated trehalose transporter Tret1 [Portunus trituberculatus]
TRINITY_DN1111_c0_g1_i1_4	1.39516	6.13089e-24	Up	Threonylcarbamoyladenosine tRNA methylthiotransferase [Chionoecetes opilio]
TRINITY_DN3152_c0_g2_i3_1	1.3925	2.14312e-18	Up	solute carrier family 15 member 1-like isoform X3 [Portunus trituberculatus]
TRINITY_DN13395_c0_g1_i5_3	1.38914	0.00422604	Up	putative nuclease HARBI1 [Portunus trituberculatus]
TRINITY_DN4472_c0_g1_i2_4	1.38713	3.89071e-17	Up	CHH 1 [Scylla paramamosain]
TRINITY_DN3342_c0_g1_i2_2	1.38619	4.40971e-55	Up	nitric oxide synthase [Scylla paramamosain]
TRINITY_DN23481_c0_g1_i1_3	1.38048	1.13983e-05	Up	synembryn-A-like [Portunus trituberculatus]
TRINITY_DN6609_c0_g1_i11_4	1.37985	3.94283e-29	Up	glutamate receptor ionotropic, kainate 5-like [Portunus trituberculatus]
TRINITY_DN2235_c0_g1_i7_4	1.37778	1.06612e-95	Up	serine proteinase-like protein [Scylla paramamosain]
TRINITY_DN15539_c0_g1_i1_3	1.37437	3.60255e-08	Up	mucin-5AC-like isoform X2 [Portunus trituberculatus]
TRINITY_DN242_c0_g1_i14_4	1.3678	4.62057e-07	Up	clotting factor G beta subunit-like [Portunus trituberculatus]
TRINITY_DN5296_c1_g1_i1_4	1.36528	3.99718e-107	Up	antichymotrypsin-2-like isoform X1 [Portunus trituberculatus]
TRINITY_DN2811_c0_g1_i1_4	1.36325	4.71657e-42	Up	anti-lipopolysaccharide factor-like [Portunus trituberculatus]
TRINITY_DN23014_c0_g1_i1_3	1.36137	0.00010877	Up	transmembrane protein 243-like [Penaeus japonicus]
TRINITY_DN834_c0_g1_i6_2	1.357	1.6495e-40	Up	type I crustin 3 [Scylla paramamosain]
TRINITY_DN938_c1_g1_i34_1	1.35497	2.04114e-60	Up	golgin subfamily A member 2-like isoform X2 [Portunus trituberculatus]
TRINITY_DN5570_c0_g1_i2_4	1.34944	1.15477e-19	Up	organic cation transporter protein-like [Portunus trituberculatus]
TRINITY_DN3437_c0_g3_i2_3	1.34775	4.06766e-14	Up	putative F-box/LRR-repeat protein C02F5.7 [Portunus trituberculatus]
TRINITY_DN288_c0_g1_i1_4	1.34724	1.52727e-48	Up	5-aminolevulinate synthase, erythroid-specific, mitochondrial-like isoform X1 [Portunus trituberculatus]
TRINITY_DN20058_c0_g1_i8_1	1.34409	3.49993e-19	Up	sarcoplasmic calcium-binding protein [Penaeus vannamei]
TRINITY_DN2075_c0_g1_i3_4	1.34386	2.27913e-72	Up	astakine-like isoform X2 [Portunus trituberculatus]
TRINITY_DN11114_c0_g1_i1_3	1.34161	1.30457e-22	Up	phenoloxidase-activating factor 3-like [Portunus trituberculatus]
TRINITY_DN3961_c1_g1_i4_1	1.34048	1.56201e-08	Up	histone-lysine N-methyltransferase ASHR1-like isoform X1 [Portunus trituberculatus]
TRINITY_DN4750_c1_g1_i6_4	1.33529	5.03761e-24	Up	protein angel homolog 1-like isoform X2 [Portunus trituberculatus]
TRINITY_DN731_c0_g1_i4_3	1.33248	9.46192e-19	Up	waprin-Phi1-like [Portunus trituberculatus]
TRINITY_DN1927_c0_g1_i2_4	1.33103	1.10439e-07	Up	cysteine and histidine-rich protein 1 homolog isoform X2 [Portunus trituberculatus]
TRINITY_DN11026_c3_g1_i2_4	1.33045	3.64457e-15	Up	LOW QUALITY PROTEIN: uncharacterized protein LOC123509889 [Portunus trituberculatus]
TRINITY_DN2038_c0_g1_i12_4	1.32836	3.71935e-74	Up	serine protease [Eriocheir sinensis]
TRINITY_DN4604_c0_g1_i1_2	1.32801	3.66199e-05	Up	ETS homologous factor-like [Penaeus monodon]
TRINITY_DN22170_c0_g1_i1_3	1.32009	9.25592e-72	Up	histone H1 [Eriocheir sinensis]
TRINITY_DN86_c1_g1_i14_4	1.31981	1.9519e-06	Up	protein AAR2 homolog [Penaeus vannamei]
TRINITY_DN10077_c0_g1_i2_4	1.31969	1.68028e-112	Up	secretory phospholipase A2 receptor-like [Portunus trituberculatus]
TRINITY_DN7427_c0_g1_i1_2	1.31624	3.54886e-09	Up	graves disease carrier protein homolog isoform X2 [Portunus trituberculatus]
TRINITY_DN23102_c0_g1_i1_3	1.3162	0.00709268	Up	LOW QUALITY PROTEIN: SH3 and multiple ankyrin repeat domains protein 1-like [Portunus trituberculatus]
TRINITY_DN313_c0_g1_i2_1	1.31431	2.6898e-27	Up	DNA-directed RNA polymerases I, II, and III subunit RPABC3-like isoform X4 [Portunus trituberculatus]
TRINITY_DN1207_c0_g1_i2_1	1.31397	6.02853e-18	Up	secretory phospholipase A2 receptor-like [Portunus trituberculatus]
TRINITY_DN241_c0_g1_i4_4	1.31241	7.41671e-103	Up	peroxinectin [Portunus trituberculatus]
TRINITY_DN3922_c0_g1_i2_3	1.31128	1.54841e-14	Up	E3 ubiquitin-protein ligase RNF14-like isoform X1 [Portunus trituberculatus]
TRINITY_DN10321_c0_g1_i18_2	1.30909	2.19304e-42	Up	MOB kinase activator-like 2 isoform X2 [Portunus trituberculatus]
TRINITY_DN854_c0_g2_i3_3	1.3087	1.86234e-39	Up	ALF1 [Scylla paramamosain]
TRINITY_DN7404_c1_g2_i3_2	1.30206	6.97235e-26	Up	prostaglandin reductase 1-like isoform X5 [Portunus trituberculatus]
TRINITY_DN1352_c0_g1_i13_3	1.30156	1.24825e-75	Up	alpha-2-macroglobulin-like protein 1 isoform X2 [Portunus trituberculatus]
TRINITY_DN8517_c0_g1_i1_3	1.29979	0.00223579	Up	synergin gamma-like isoform X2 [Portunus trituberculatus]
TRINITY_DN1192_c0_g1_i1_3	1.29717	8.89439e-61	Up	Interferon regulatory factor 8 [Portunus trituberculatus]
TRINITY_DN384_c0_g1_i20_3	1.29691	7.63685e-12	Up	kalirin-like isoform X5 [Portunus trituberculatus]
TRINITY_DN4158_c0_g1_i1_2	1.29599	7.93005e-153	Up	Adenosylhomocysteinase A [Chionoecetes opilio]
TRINITY_DN4823_c0_g1_i3_2	1.29496	5.08759e-12	Up	sodium- and chloride-dependent neutral and basic amino acid transporter B(0+)-like isoform X1 [Portunus trituberculatus]
TRINITY_DN10775_c0_g1_i1_1	1.29353	7.73422e-24	Up	chloride channel protein 1-like isoform X2 [Portunus trituberculatus]
TRINITY_DN6808_c0_g1_i6_2	1.29181	7.71614e-77	Up	clip domain serine proteinase 1 [Portunus trituberculatus]
TRINITY_DN8698_c0_g1_i1_1	1.29087	2.22412e-33	Up	bromodomain-containing protein DDB_G0280777-like [Portunus trituberculatus]
TRINITY_DN3045_c0_g1_i3_1	1.28494	0.000167708	Up	LOW QUALITY PROTEIN: serine/arginine repetitive matrix protein 2-like [Portunus trituberculatus]
TRINITY_DN4754_c0_g1_i1_2	1.2843	5.04556e-14	Up	Lipid droplet-associated hydrolase [Chionoecetes opilio]
TRINITY_DN475_c0_g2_i1_4	1.2826	0.00221772	Up	RPEL repeat [Trinorchestia longiramus]
TRINITY_DN1324_c0_g2_i6_4	1.27917	0.000635114	Up	mucin-5AC-like [Portunus trituberculatus]
TRINITY_DN7972_c0_g1_i1_3	1.27749	5.60117e-10	Up	LOW QUALITY PROTEIN: DNA repair and recombination protein rhm52-like [Portunus trituberculatus]
TRINITY_DN12703_c0_g1_i1_4	1.27667	0.000441286	Up	protein UBASH3A homolog [Portunus trituberculatus]
TRINITY_DN10015_c0_g1_i7_3	1.27525	2.33738e-07	Up	LOW QUALITY PROTEIN: regulator of G-protein signaling loco-like [Portunus trituberculatus]
TRINITY_DN2035_c0_g1_i1_4	1.27345	1.22457e-10	Up	serine protease 30-like [Portunus trituberculatus]
TRINITY_DN5131_c0_g1_i1_1	1.27066	2.5225e-80	Up	Alkaline phosphatase, tissue-nonspecific isozyme [Portunus trituberculatus]
TRINITY_DN2645_c0_g1_i1_2	1.26631	3.48147e-41	Up	carbonic anhydrase 2-like [Portunus trituberculatus]
TRINITY_DN4787_c0_g1_i2_3	1.26615	2.79349e-132	Up	sodium- and chloride-dependent glycine transporter 2-like [Portunus trituberculatus]
TRINITY_DN3494_c0_g1_i3_3	1.26342	2.16163e-46	Up	phenoloxidase-activating factor 2-like [Portunus trituberculatus]
TRINITY_DN10175_c0_g1_i6_2	1.26276	6.14331e-31	Up	transferrin-like [Portunus trituberculatus]
TRINITY_DN2710_c0_g1_i4_2	1.26108	8.70725e-22	Up	Cytochrome b5 [Chionoecetes opilio]
TRINITY_DN872_c0_g1_i1_4	1.25862	1.64421e-29	Up	progranulin-like isoform X2 [Portunus trituberculatus]
TRINITY_DN14642_c0_g1_i1_4	1.25696	0.00316877	Up	octopamine receptor beta-2R-like [Procambarus clarkii]
TRINITY_DN8414_c0_g2_i1_4	1.25642	5.16129e-11	Up	venom protease-like [Portunus trituberculatus]
TRINITY_DN10529_c2_g1_i2_3	1.25491	3.21065e-05	Up	Retrovirus-related Pol polyprotein from transposon 17.6 [Portunus trituberculatus]
TRINITY_DN3842_c0_g1_i6_3	1.24582	0.00573874	Up	Nuclear transcription factor Y subunit alpha [Portunus trituberculatus]
TRINITY_DN12811_c0_g2_i1_2	1.24487	0.00782639	Up	dnaJ homolog subfamily C member 13-like isoform X2 [Portunus trituberculatus]
TRINITY_DN3353_c0_g1_i3_3	1.24096	0.0048594	Up	AT-rich interactive domain-containing protein 1B-like [Portunus trituberculatus]
TRINITY_DN6198_c0_g1_i3_3	1.23917	5.76111e-07	Up	protein Skeletor, isoforms B/C-like [Portunus trituberculatus]
TRINITY_DN1544_c0_g1_i4_2	1.23777	7.29956e-29	Up	sodium/glucose cotransporter 4-like isoform X2 [Portunus trituberculatus]
TRINITY_DN1299_c0_g1_i1_1	1.23393	4.71651e-46	Up	crustin antimicrobial peptide [Scylla paramamosain]
TRINITY_DN7731_c0_g1_i3_3	1.23256	3.02898e-05	Up	Rab24, partial [Scylla paramamosain]

## Sheet: B-1 vs. B-2 DOWN
Table S1 In pairwise comparisons of Top DEGs with annotation
GeneID	log2FC	p-value	Regulation	Annotation
TRINITY_DN21389_c0_g1_i1_2	-7.30596	1.90015e-05	Down	reverse transcriptase-like protein [Elysia marginata]
TRINITY_DN16646_c0_g1_i1_1	-7.09826	1.06724e-05	Down	histone-lysine N-methyltransferase E(z)-like [Portunus trituberculatus]
TRINITY_DN11719_c0_g2_i1_1	-6.24788	0.000615776	Down	UV-stimulated scaffold protein A [Portunus trituberculatus]
TRINITY_DN20514_c0_g1_i1_1	-6.10975	0.000211129	Down	DNA polymerase subunit gamma-1-like isoform X3 [Portunus trituberculatus]
TRINITY_DN10844_c0_g1_i2_1	-5.79099	4.80572e-05	Down	serine/threonine-protein kinase stk11-like isoform X2 [Portunus trituberculatus]
TRINITY_DN24749_c0_g1_i1_1	-5.73061	0.00364471	Down	carbohydrate sulfotransferase 10-like [Portunus trituberculatus]
TRINITY_DN21399_c0_g1_i1_1	-5.6894	0.0028808	Down	Zinc finger protein 521 [Portunus trituberculatus]
TRINITY_DN21769_c0_g1_i1_3	-5.68258	0.00173716	Down	RNA-directed DNA polymerase from mobile element jockey [Chionoecetes opilio]
TRINITY_DN13703_c0_g1_i1_4	-5.6325	0.00158267	Down	RanBP-type and C3HC4-type zinc finger-containing protein 1 [Portunus trituberculatus]
TRINITY_DN24350_c0_g1_i1_1	-5.6175	0.00501425	Down	galactosylceramide sulfotransferase-like, partial [Penaeus vannamei]
TRINITY_DN20641_c0_g1_i1_1	-5.57534	0.00180956	Down	alpha-(1,6)-fucosyltransferase-like isoform X2 [Portunus trituberculatus]
TRINITY_DN20886_c0_g1_i1_1	-5.53307	0.0056438	Down	epidermal cell surface receptor [Portunus trituberculatus]
TRINITY_DN15392_c1_g1_i1_1	-5.4085	0.0078399	Down	WD repeat-containing protein 37 [Portunus trituberculatus]
TRINITY_DN20082_c0_g1_i1_4	-4.94378	0.00177658	Down	mucin-2-like [Portunus trituberculatus]
TRINITY_DN4863_c0_g1_i4_1	-4.8505	3.83601e-06	Down	arylsulfatase F-like isoform X1 [Portunus trituberculatus]
TRINITY_DN10914_c0_g3_i1_1	-4.62011	0.0032999	Down	zinc finger protein 358-like [Penaeus chinensis]
TRINITY_DN12193_c0_g1_i1_1	-4.50887	0.00143534	Down	fatty acid elongase 1-like protein [Scylla olivacea]
TRINITY_DN15803_c0_g3_i1_2	-4.40883	5.14549e-07	Down	Kelch-like protein 20-like 2 [Homarus americanus]
TRINITY_DN21371_c0_g1_i1_2	-4.18585	0.00172591	Down	peroxidase-like [Portunus trituberculatus]
TRINITY_DN8223_c0_g2_i1_1	-4.09239	0.00260271	Down	fatty-acid amide hydrolase 1-like [Portunus trituberculatus]
TRINITY_DN26057_c0_g1_i1_4	-4.04412	0.0027027	Down	calcified cuticle protein CP14.1 [Callinectes sapidus]
TRINITY_DN12658_c0_g2_i1_4	-3.98333	0.00675195	Down	serine/arginine repetitive matrix protein 2-like isoform X2 [Portunus trituberculatus]
TRINITY_DN2183_c0_g1_i1_4	-3.89939	3.03322e-26	Down	ATP-binding cassette sub-family G member 8-like isoform X2 [Portunus trituberculatus]
TRINITY_DN24461_c0_g1_i1_1	-3.83568	5.65982e-06	Down	zinc finger BED domain-containing protein 5-like [Homalodisca vitripennis]
TRINITY_DN701_c0_g1_i4_1	-3.82973	1.30839e-05	Down	pancreatic lipase-related protein 2-like [Portunus trituberculatus]
TRINITY_DN19920_c0_g1_i1_1	-3.70312	0.00689799	Down	pachytene checkpoint protein 2 homolog [Portunus trituberculatus]
TRINITY_DN12879_c0_g2_i1_1	-3.59589	0.00408595	Down	LOW QUALITY PROTEIN: neither inactivation nor afterpotential protein C-like [Portunus trituberculatus]
TRINITY_DN10099_c0_g2_i1_1	-3.47067	0.000413517	Down	Chromosome-associated kinesin KIF4B [Portunus trituberculatus]
TRINITY_DN2045_c0_g1_i8_4	-3.44493	2.11753e-43	Down	acid phosphatase [Scylla paramamosain]
TRINITY_DN18278_c0_g2_i3_4	-3.43921	3.54234e-29	Down	Transposable element Tc1 transposase-like 4 [Homarus americanus]
TRINITY_DN21100_c0_g1_i1_1	-3.29313	0.00191515	Down	nuclease HARBI1 [Homarus americanus]
TRINITY_DN4807_c1_g3_i1_1	-3.09471	0.00207787	Down	Kelch-like protein diablo [Portunus trituberculatus]
TRINITY_DN12413_c0_g1_i1_4	-3.0726	1.2134e-10	Down	ABC transporter G family member 9-like isoform X2 [Portunus trituberculatus]
TRINITY_DN12308_c0_g3_i1_4	-3.06692	0.00525585	Down	Tigger transposable element-derived protein 4-like 2 [Homarus americanus]
TRINITY_DN4839_c0_g1_i5_1	-3.0615	1.76477e-12	Down	oxidoreductase ZK1290.5-like isoform X1 [Portunus trituberculatus]
TRINITY_DN3135_c0_g1_i6_4	-2.94438	1.10612e-74	Down	chitooligosaccharidolytic beta-N-acetylglucosaminidase-like [Portunus trituberculatus]
TRINITY_DN10075_c0_g1_i2_1	-2.87538	2.40858e-07	Down	visual pigment-like receptor peropsin [Penaeus japonicus]
TRINITY_DN20428_c0_g1_i1_1	-2.81547	9.31465e-08	Down	oplophorus-luciferin 2-monooxygenase non-catalytic subunit-like isoform X1 [Portunus trituberculatus]
TRINITY_DN12_c1_g2_i1_1	-2.74229	4.46222e-21	Down	early growth response protein 1-B-like isoform X1 [Portunus trituberculatus]
TRINITY_DN4060_c0_g1_i1_1	-2.72864	0.00431516	Down	transient receptor potential cation channel subfamily A member 1 homolog isoform X1 [Penaeus japonicus]
TRINITY_DN8098_c0_g1_i12_1	-2.69127	2.51166e-19	Down	compound eye opsin BCRH2-like [Portunus trituberculatus]
TRINITY_DN4290_c0_g1_i2_1	-2.65146	2.34331e-141	Down	D-3-phosphoglycerate dehydrogenase [Chionoecetes opilio]
TRINITY_DN50_c0_g1_i3_1	-2.61746	0	Down	heat shock protein 70 [Portunus trituberculatus]
TRINITY_DN14484_c0_g2_i1_1	-2.56417	5.16936e-09	Down	peroxidase-like [Portunus trituberculatus]
TRINITY_DN23856_c0_g1_i1_2	-2.5625	2.62794e-07	Down	Adrenodoxin, mitochondrial [Portunus trituberculatus]
TRINITY_DN14727_c0_g1_i1_1	-2.55463	4.94238e-170	Down	arthrodial cuticle protein AMP16.5 [Callinectes sapidus]
TRINITY_DN3440_c0_g1_i14_1	-2.54021	0.00346157	Down	HIRA-interacting protein 3-like [Portunus trituberculatus]
TRINITY_DN1680_c0_g1_i1_1	-2.47907	3.43386e-57	Down	zinc metalloproteinase nas-4-like [Portunus trituberculatus]
TRINITY_DN23256_c0_g1_i1_4	-2.47545	0	Down	cuticle protein CP1876-like [Portunus trituberculatus]
TRINITY_DN3731_c0_g1_i8_2	-2.42797	3.36926e-07	Down	serine/arginine repetitive matrix protein 2-like isoform X7 [Portunus trituberculatus]
TRINITY_DN491_c0_g3_i1_2	-2.41947	1.40869e-199	Down	cuticle protein AM1159-like [Portunus trituberculatus]
TRINITY_DN15329_c0_g1_i1_1	-2.40859	3.60718e-25	Down	transient receptor potential protein-like isoform X2 [Portunus trituberculatus]
TRINITY_DN2464_c0_g2_i10_1	-2.38114	5.86496e-22	Down	RNA-directed DNA polymerase from mobile element jockey [Portunus trituberculatus]
TRINITY_DN7977_c0_g1_i2_1	-2.36157	2.81659e-08	Down	endoglucanase E-4-like isoform X1 [Portunus trituberculatus]
TRINITY_DN16922_c0_g1_i1_1	-2.32609	1.65206e-10	Down	trans-1,2-dihydrobenzene-1,2-diol dehydrogenase-like [Portunus trituberculatus]
TRINITY_DN16756_c0_g1_i1_1	-2.30761	0.00213604	Down	FAST kinase domain-containing protein 5, mitochondrial [Chionoecetes opilio]
TRINITY_DN630_c0_g1_i1_3	-2.28178	1.06643e-12	Down	antimicrobial peptide hyastatin [Portunus trituberculatus]
TRINITY_DN21938_c0_g1_i1_4	-2.27761	1.55348e-07	Down	la-related protein 6-like [Penaeus chinensis]
TRINITY_DN50_c0_g2_i1_1	-2.23836	5.36632e-278	Down	heat shock 70 kDa protein cognate 4-like isoform X1 [Portunus trituberculatus]
TRINITY_DN1939_c0_g1_i3_4	-2.23662	1.31152e-140	Down	low-density lipoprotein receptor-like isoform X2 [Portunus trituberculatus]
TRINITY_DN2914_c0_g2_i1_2	-2.22561	1.44918e-08	Down	protein ALP1-like, partial [Onthophagus taurus]
TRINITY_DN546_c0_g2_i1_1	-2.16251	1.47225e-81	Down	sepiapterin reductase-like isoform X1 [Portunus trituberculatus]
TRINITY_DN6942_c0_g2_i1_1	-2.15625	2.74488e-06	Down	PI-PLC X domain-containing protein 3 [Portunus trituberculatus]
TRINITY_DN651_c0_g2_i1_1	-2.15019	0.000446153	Down	Glyoxylate reductase/hydroxypyruvate reductase [Chionoecetes opilio]
TRINITY_DN10475_c0_g1_i2_1	-2.13183	0.00305365	Down	N-alpha-acetyltransferase 40-like [Portunus trituberculatus]
TRINITY_DN17803_c0_g1_i26_4	-2.11652	4.01126e-16	Down	flocculation protein FLO11-like isoform X3 [Portunus trituberculatus]
TRINITY_DN3786_c0_g1_i2_2	-2.08916	2.92149e-26	Down	chymotrypsin BII-like [Portunus trituberculatus]
TRINITY_DN6969_c0_g1_i1_1	-2.08472	0.00181516	Down	myelin transcription factor 1-like protein [Penaeus vannamei]
TRINITY_DN23015_c0_g1_i2_1	-2.04108	0.00143923	Down	glutamic acid-rich protein-like isoform X1 [Portunus trituberculatus]
TRINITY_DN13691_c0_g1_i1_1	-2.03461	3.31108e-69	Down	DNA replication licensing factor mcm2-like [Portunus trituberculatus]
TRINITY_DN7656_c0_g1_i2_3	-2.02616	1.64822e-133	Down	arrestin homolog [Portunus trituberculatus]
TRINITY_DN20467_c0_g1_i1_2	-1.98713	9.93995e-62	Down	LOW QUALITY PROTEIN: DNA replication licensing factor mcm5-like [Portunus trituberculatus]
TRINITY_DN6425_c1_g2_i1_1	-1.95184	0.000397284	Down	LOW QUALITY PROTEIN: laccase-like [Portunus trituberculatus]
TRINITY_DN699_c0_g1_i47_1	-1.94123	3.13004e-39	Down	collagen alpha-1(I) chain-like [Portunus trituberculatus]
TRINITY_DN20550_c0_g1_i1_1	-1.92737	2.45961e-60	Down	L-xylulose reductase [Portunus trituberculatus]
TRINITY_DN1618_c0_g1_i4_1	-1.89307	3.13975e-97	Down	isocitrate dehydrogenase, partial [Procambarus clarkii]
TRINITY_DN18256_c0_g1_i1_1	-1.89154	0.000914458	Down	LOW QUALITY PROTEIN: treslin-like [Portunus trituberculatus]
TRINITY_DN12109_c0_g2_i1_1	-1.86993	0.000508981	Down	LOW QUALITY PROTEIN: treslin-like [Portunus trituberculatus]
TRINITY_DN10508_c0_g1_i1_1	-1.85016	2.37097e-06	Down	condensin complex subunit 1-like [Portunus trituberculatus]
TRINITY_DN4349_c0_g1_i1_1	-1.84811	1.21476e-06	Down	2-aminomuconic semialdehyde dehydrogenase-like isoform X4 [Portunus trituberculatus]
TRINITY_DN6091_c0_g1_i1_2	-1.84477	2.3087e-07	Down	Hydroxyacid oxidase 1 [Chionoecetes opilio]
TRINITY_DN14604_c0_g1_i1_2	-1.84413	2.50767e-17	Down	LOW QUALITY PROTEIN: DNA polymerase alpha catalytic subunit-like [Portunus trituberculatus]
TRINITY_DN5173_c0_g1_i2_4	-1.83352	4.20866e-05	Down	calpain-5-like isoform X4 [Portunus trituberculatus]
TRINITY_DN7587_c0_g1_i5_2	-1.82902	4.46469e-19	Down	galactosylceramide sulfotransferase-like isoform X1 [Portunus trituberculatus]
TRINITY_DN14931_c0_g1_i1_1	-1.79676	1.2576e-118	Down	Ribonucleoside-diphosphate reductase subunit M2 [Portunus trituberculatus]
TRINITY_DN18222_c1_g1_i4_1	-1.7857	3.18758e-10	Down	putative nuclease HARBI1 [Portunus trituberculatus]
TRINITY_DN13607_c0_g1_i1_1	-1.78094	0.000303623	Down	LOW QUALITY PROTEIN: WD repeat-containing protein 36-like [Portunus trituberculatus]
TRINITY_DN9788_c0_g2_i1_1	-1.77348	3.52135e-14	Down	Facilitated trehalose transporter Tret1 [Portunus trituberculatus]
TRINITY_DN889_c0_g1_i3_2	-1.77256	9.15936e-48	Down	Cuticle protein 18.6, isoform A [Portunus trituberculatus]
TRINITY_DN1512_c1_g2_i3_2	-1.76984	1.6869e-17	Down	LOW QUALITY PROTEIN: opsin, ultraviolet-sensitive-like [Portunus trituberculatus]
TRINITY_DN7985_c0_g1_i1_1	-1.76459	0.000726318	Down	RNA-binding protein 40 [Portunus trituberculatus]
TRINITY_DN9311_c0_g1_i1_4	-1.7631	0.00336629	Down	NADH dehydrogenase subunit 3 [Scylla paramamosain]
TRINITY_DN12561_c0_g1_i1_2	-1.76295	0.00145134	Down	LOW QUALITY PROTEIN: uncharacterized protein C1orf112-like [Portunus trituberculatus]
TRINITY_DN1069_c0_g2_i2_2	-1.75072	2.27798e-19	Down	A disintegrin and metalloproteinase with thrombospondin motifs 4-like [Portunus trituberculatus]
TRINITY_DN1659_c0_g2_i1_3	-1.74773	2.09876e-08	Down	arasin [Scylla serrata]
TRINITY_DN749_c0_g1_i1_2	-1.74597	2.87871e-124	Down	DnaJ subfamily B member 4 [Chionoecetes opilio]
TRINITY_DN9168_c0_g3_i1_1	-1.74202	0.00764754	Down	flocculation protein FLO11-like [Portunus trituberculatus]
TRINITY_DN267_c0_g1_i6_2	-1.73901	1.84063e-74	Down	uro-adherence factor A-like [Portunus trituberculatus]
TRINITY_DN1695_c1_g1_i3_2	-1.7305	1.59453e-11	Down	early growth response protein 1-B-like isoform X3 [Portunus trituberculatus]
TRINITY_DN20278_c0_g1_i1_3	-1.72091	0.00503086	Down	putative nuclease HARBI1 [Portunus trituberculatus]
TRINITY_DN888_c1_g1_i3_2	-1.72047	4.04104e-138	Down	xylose isomerase-like [Portunus trituberculatus]
TRINITY_DN11870_c0_g1_i1_3	-1.70914	8.40672e-05	Down	cuticle proprotein proCP3.3 [Callinectes sapidus]
TRINITY_DN882_c1_g1_i4_2	-1.70831	2.89495e-150	Down	cuticle proprotein [Portunus trituberculatus]
TRINITY_DN4326_c0_g2_i1_1	-1.69377	2.51809e-25	Down	protein FAM200B-like [Megalobrama amblycephala]
TRINITY_DN3437_c0_g1_i4_3	-1.68854	1.34983e-37	Down	ceramide synthase 5-like isoform X1 [Portunus trituberculatus]
TRINITY_DN3397_c0_g1_i2_4	-1.68069	3.51146e-30	Down	LOW QUALITY PROTEIN: 2-oxoglutarate-dependent dioxygenase tropC-like [Portunus trituberculatus]
TRINITY_DN5631_c0_g1_i29_1	-1.67971	1.8502e-75	Down	putative nuclear hormone receptor HR38 [Portunus trituberculatus]
TRINITY_DN69_c0_g1_i2_2	-1.67766	9.90324e-09	Down	amp [Scylla paramamosain]
TRINITY_DN17220_c0_g1_i2_4	-1.67399	8.36339e-19	Down	N-alpha-acetyltransferase 40-like [Portunus trituberculatus]
TRINITY_DN1402_c0_g1_i2_2	-1.67273	1.63954e-38	Down	apolipoprotein D-like [Portunus trituberculatus]
TRINITY_DN3245_c0_g1_i10_2	-1.66748	1.30033e-29	Down	4-formylbenzenesulfonate dehydrogenase TsaC1/TsaC2 [Chionoecetes opilio]
TRINITY_DN11218_c0_g1_i2_2	-1.66688	4.08258e-05	Down	BET1-like protein isoform X3 [Portunus trituberculatus]
TRINITY_DN1561_c0_g1_i1_2	-1.66245	8.09626e-06	Down	carbohydrate sulfotransferase 3-like isoform X1 [Portunus trituberculatus]
TRINITY_DN2010_c0_g1_i14_2	-1.66045	1.44777e-106	Down	carboxypeptidase B, partial [Portunus trituberculatus]
TRINITY_DN3229_c0_g1_i2_1	-1.65467	1.17235e-87	Down	proton-coupled folate transporter-like isoform X1 [Portunus trituberculatus]
TRINITY_DN3236_c0_g1_i2_2	-1.65012	9.12894e-05	Down	ubiquitin-conjugating enzyme E2 T-like isoform X3 [Procambarus clarkii]
TRINITY_DN8022_c0_g1_i1_1	-1.64273	3.96727e-46	Down	DNA replication licensing factor MCM6-like [Portunus trituberculatus]
TRINITY_DN22412_c0_g1_i1_4	-1.63749	0.000206202	Down	Hexosaminidase D [Portunus trituberculatus]
TRINITY_DN9072_c0_g1_i1_4	-1.63417	0.00531362	Down	LOW QUALITY PROTEIN: uncharacterized protein LOC123507472 [Portunus trituberculatus]
TRINITY_DN3269_c0_g1_i10_1	-1.6291	0.000281473	Down	F-actin-uncapping protein LRRC16A-like isoform X17 [Portunus trituberculatus]
TRINITY_DN12154_c0_g1_i1_1	-1.62746	1.05111e-16	Down	cuticle protein BD2 [Portunus pelagicus]
TRINITY_DN9151_c0_g1_i2_1	-1.61894	0.00525945	Down	zonadhesin-like isoform X5 [Portunus trituberculatus]
TRINITY_DN6832_c2_g1_i5_1	-1.61613	1.66362e-14	Down	2-oxoglutarate-dependent dioxygenase 33-like [Portunus trituberculatus]
TRINITY_DN11726_c0_g1_i1_2	-1.61314	1.31071e-19	Down	replication factor C subunit 2-like isoform X1 [Portunus trituberculatus]
TRINITY_DN21717_c0_g1_i1_2	-1.6123	0.000876989	Down	Mimitin, mitochondrial [Portunus trituberculatus]
TRINITY_DN6757_c0_g1_i1_3	-1.60898	5.95765e-07	Down	replication factor C subunit 5-like [Portunus trituberculatus]
TRINITY_DN10539_c0_g1_i2_1	-1.60383	0.00013969	Down	KRAB-A domain-containing protein 2 [Elysia marginata]
TRINITY_DN24383_c0_g1_i1_1	-1.59089	5.41115e-06	Down	methionine synthase-like isoform X1 [Portunus trituberculatus]
TRINITY_DN10705_c0_g1_i2_1	-1.57852	4.20529e-07	Down	DNA repair protein RAD51 1 [Chionoecetes opilio]
TRINITY_DN14554_c0_g6_i1_1	-1.57731	3.64502e-07	Down	Cytochrome P450 2J6 [Chionoecetes opilio]
TRINITY_DN23591_c0_g1_i1_2	-1.57535	6.48925e-05	Down	claspin-like [Portunus trituberculatus]
TRINITY_DN5493_c2_g1_i3_1	-1.57336	9.20536e-12	Down	zinc transporter ZIP1-like [Portunus trituberculatus]
TRINITY_DN18970_c1_g1_i1_1	-1.57281	0.00126198	Down	defective chorion-1 protein, FC177 isoform-like, partial [Portunus trituberculatus]
TRINITY_DN3489_c0_g1_i1_1	-1.55834	7.62837e-30	Down	GILT-like protein 1 [Chionoecetes opilio]
TRINITY_DN2696_c0_g1_i1_4	-1.55358	3.69379e-25	Down	FK506-binding protein-like [Portunus trituberculatus]
TRINITY_DN6132_c0_g1_i1_4	-1.54834	4.83508e-08	Down	CYP18A1 [Scylla paramamosain]
TRINITY_DN21053_c0_g1_i1_1	-1.54729	0.000102067	Down	cysteine sulfinic acid decarboxylase-like [Portunus trituberculatus]
TRINITY_DN21482_c0_g1_i1_2	-1.54606	8.27115e-11	Down	dnaJ homolog subfamily C member 22-like [Portunus trituberculatus]
TRINITY_DN12161_c3_g1_i1_1	-1.54255	0.000124559	Down	DAN domain family member 5-like [Portunus trituberculatus]
TRINITY_DN244_c1_g1_i1_4	-1.54226	1.4594e-13	Down	LOW QUALITY PROTEIN: sialin-like [Portunus trituberculatus]
TRINITY_DN3475_c0_g1_i3_1	-1.53378	3.50481e-09	Down	astacin-like [Portunus trituberculatus]
TRINITY_DN15293_c2_g1_i3_1	-1.53338	8.32098e-22	Down	sphingomyelin phosphodiesterase-like isoform X3 [Portunus trituberculatus]
TRINITY_DN5836_c0_g1_i7_2	-1.5322	4.5084e-59	Down	protein tonB2-like isoform X2 [Portunus trituberculatus]
TRINITY_DN15694_c0_g2_i1_1	-1.52956	0.00244548	Down	claspin-like [Portunus trituberculatus]
TRINITY_DN4493_c0_g1_i1_1	-1.52836	1.82859e-35	Down	Zygotic DNA replication licensing factor mcm3 [Portunus trituberculatus]
TRINITY_DN48_c0_g1_i8_4	-1.52437	3.51569e-19	Down	cytochrome P450 2C15-like [Portunus trituberculatus]
TRINITY_DN8765_c0_g1_i1_1	-1.52319	6.98443e-112	Down	transmembrane protease serine 9-like [Portunus trituberculatus]
TRINITY_DN11471_c0_g1_i3_1	-1.51928	4.97941e-05	Down	sodium-coupled monocarboxylate transporter 1-like [Procambarus clarkii]
TRINITY_DN5171_c0_g1_i1_1	-1.5152	4.27833e-08	Down	cell wall integrity and stress response component 1-like [Portunus trituberculatus]
TRINITY_DN14382_c0_g1_i9_1	-1.51283	1.7791e-17	Down	ankyrin repeat domain-containing protein 10-like isoform X4 [Portunus trituberculatus]
TRINITY_DN4367_c0_g1_i1_4	-1.50385	3.90793e-06	Down	DNA ligase 1-like [Portunus trituberculatus]
TRINITY_DN8491_c0_g2_i1_1	-1.49946	0.00282101	Down	multidrug resistance-associated protein 5-like isoform X5 [Portunus trituberculatus]
TRINITY_DN10509_c0_g3_i1_1	-1.48915	0.000599166	Down	palmitoleoyl-protein carboxylesterase NOTUM-like [Portunus trituberculatus]
TRINITY_DN20518_c0_g1_i1_4	-1.48839	3.3288e-06	Down	S-adenosylmethionine mitochondrial carrier protein-like [Homarus americanus]
TRINITY_DN3832_c0_g1_i14_1	-1.48662	2.08156e-16	Down	mucin-2-like isoform X12 [Portunus trituberculatus]
TRINITY_DN23933_c0_g1_i1_1	-1.4833	0.00350061	Down	origin recognition complex subunit 1-like isoform X3 [Portunus trituberculatus]
TRINITY_DN21056_c0_g1_i1_1	-1.4798	0.0001462	Down	LOW QUALITY PROTEIN: DNA-directed primase/polymerase protein-like [Procambarus clarkii]
TRINITY_DN22821_c0_g1_i1_4	-1.47822	5.35561e-06	Down	amp [Scylla paramamosain]
TRINITY_DN13222_c0_g1_i1_2	-1.46919	0.000616739	Down	probable dolichyl pyrophosphate Glc1Man9GlcNAc2 alpha-1,3-glucosyltransferase [Portunus trituberculatus]
TRINITY_DN9053_c0_g1_i1_4	-1.46188	1.27772e-134	Down	protein transport protein Sec61 subunit alpha [Portunus trituberculatus]
TRINITY_DN20452_c0_g1_i2_4	-1.46029	0.000328879	Down	carbohydrate sulfotransferase 11-like [Portunus trituberculatus]
TRINITY_DN9297_c0_g1_i1_2	-1.45754	0.000147131	Down	LOW QUALITY PROTEIN: muscle M-line assembly protein unc-89-like [Portunus trituberculatus]
TRINITY_DN6469_c0_g1_i4_2	-1.45583	1.23209e-23	Down	transcriptional repressor protein YY1-like isoform X1 [Portunus trituberculatus]
TRINITY_DN6207_c0_g1_i2_1	-1.44834	6.02336e-22	Down	integumentary mucin C.1-like [Portunus trituberculatus]
TRINITY_DN10644_c0_g1_i1_2	-1.44754	4.22756e-05	Down	cyanocobalamin reductase / alkylcobalamin dealkylase-like isoform X2 [Portunus trituberculatus]
TRINITY_DN5213_c1_g1_i1_4	-1.44146	0.00675937	Down	apolipoprotein A-IV-like [Portunus trituberculatus]
TRINITY_DN87_c0_g1_i15_4	-1.43636	1.46673e-62	Down	heat shock protein 90-2 [Portunus trituberculatus]
TRINITY_DN1826_c0_g1_i19_2	-1.43561	2.00935e-12	Down	Anamorsin [Chionoecetes opilio]
TRINITY_DN1238_c0_g1_i8_1	-1.432	0.00024232	Down	atypical protein kinase C-like isoform X3 [Portunus trituberculatus]
TRINITY_DN9949_c0_g1_i1_4	-1.43178	8.88671e-28	Down	alpha-L-fucosidase-like [Penaeus chinensis]
TRINITY_DN10883_c0_g1_i1_1	-1.43145	8.8857e-06	Down	flocculation protein FLO11-like [Homarus americanus]
TRINITY_DN6060_c0_g1_i12_2	-1.43138	1.17387e-31	Down	LOW QUALITY PROTEIN: mucin-19-like [Portunus trituberculatus]
TRINITY_DN5447_c0_g1_i1_1	-1.43107	0.000577049	Down	D-aminoacyl-tRNA deacylase [Chionoecetes opilio]
TRINITY_DN8143_c0_g1_i2_2	-1.43063	5.46494e-10	Down	Rad60/SUMO-like domain [Trinorchestia longiramus]
TRINITY_DN22755_c0_g1_i1_4	-1.42891	1.3128e-108	Down	LOW QUALITY PROTEIN: chitin deacetylase 1-like [Portunus trituberculatus]
TRINITY_DN7273_c0_g1_i4_1	-1.42813	0.000808383	Down	Alpha-(1,3)-fucosyltransferase C [Portunus trituberculatus]
TRINITY_DN4375_c0_g1_i8_1	-1.4268	1.11228e-210	Down	LOW QUALITY PROTEIN: dipeptidyl peptidase 1-like [Portunus trituberculatus]
TRINITY_DN1442_c0_g1_i1_2	-1.42451	3.08347e-16	Down	vitelline membrane outer layer protein 1-like [Portunus trituberculatus]
TRINITY_DN24596_c0_g1_i1_1	-1.42422	6.056e-39	Down	Beta-hexosaminidase subunit alpha [Chionoecetes opilio]
TRINITY_DN17287_c0_g1_i1_1	-1.41868	0.00483747	Down	RNA-binding protein 40 [Portunus trituberculatus]
TRINITY_DN15537_c0_g1_i2_1	-1.41767	3.85981e-11	Down	Glucose-6-phosphatase 2 [Chionoecetes opilio]
TRINITY_DN4119_c0_g1_i2_1	-1.4161	4.02803e-27	Down	RecName: Full=Cuticle protein AM1199; Short=CPAM1199 [Cancer pagurus]
TRINITY_DN14390_c0_g1_i1_1	-1.4158	0.000712294	Down	RNA-directed DNA polymerase from mobile element jockey [Portunus trituberculatus]
TRINITY_DN4396_c0_g1_i4_1	-1.41518	2.74137e-20	Down	mucin-5AC-like isoform X2 [Portunus trituberculatus]
TRINITY_DN9676_c0_g1_i1_4	-1.40933	3.36164e-34	Down	Multifunctional protein ADE2 [Chionoecetes opilio]
TRINITY_DN24132_c0_g1_i1_2	-1.40651	5.59012e-45	Down	cuticle protein CP1158-like [Portunus trituberculatus]
TRINITY_DN1727_c0_g2_i1_1	-1.40285	1.47579e-14	Down	RNA-directed DNA polymerase from mobile element jockey [Chionoecetes opilio]
TRINITY_DN858_c0_g1_i2_2	-1.39839	3.62855e-91	Down	cuticle protein AM1274-like [Portunus trituberculatus]
TRINITY_DN11727_c0_g1_i1_1	-1.39505	0.000289313	Down	proline-rich protein HaeIII subfamily 1-like [Amphibalanus amphitrite]
TRINITY_DN24395_c0_g1_i1_1	-1.39194	1.97928e-44	Down	MFS-type transporter SLC18B1 [Chionoecetes opilio]
TRINITY_DN4490_c0_g1_i1_1	-1.39089	3.58496e-56	Down	cuticle proprotein proCP2.2 [Callinectes sapidus]
TRINITY_DN1546_c0_g1_i2_4	-1.38993	9.31343e-66	Down	galectin-3-like [Portunus trituberculatus]
TRINITY_DN2557_c0_g1_i2_1	-1.3896	5.04535e-18	Down	DNA (cytosine-5)-methyltransferase 1-like [Portunus trituberculatus]
TRINITY_DN5603_c0_g1_i2_2	-1.38945	1.29301e-07	Down	LOW QUALITY PROTEIN: seminal metalloprotease 1-like [Portunus trituberculatus]
TRINITY_DN1345_c0_g2_i2_4	-1.38917	0.000734971	Down	mucin-2-like isoform X1 [Portunus trituberculatus]
TRINITY_DN22229_c0_g1_i1_1	-1.38641	2.87798e-05	Down	LOW QUALITY PROTEIN: venom carboxylesterase-6-like [Portunus trituberculatus]
TRINITY_DN8421_c0_g1_i2_4	-1.38567	7.86982e-20	Down	retinoblastoma-like protein 1 isoform X1 [Portunus trituberculatus]
TRINITY_DN7797_c0_g2_i2_2	-1.38494	3.5866e-27	Down	Xylulose kinase [Chionoecetes opilio]
TRINITY_DN5555_c1_g1_i2_4	-1.38321	7.67786e-06	Down	caspase 3 [Scylla paramamosain]
TRINITY_DN1898_c0_g1_i1_2	-1.38255	4.35886e-20	Down	proteoglycan 4-like [Portunus trituberculatus]
TRINITY_DN23659_c0_g1_i1_1	-1.38162	8.28012e-17	Down	lipopolysaccharide and beta-1,3-glucan binding protein [Scylla paramamosain]
TRINITY_DN1701_c0_g1_i7_1	-1.38097	3.11952e-08	Down	protein 4.1 homolog, partial [Penaeus vannamei]
TRINITY_DN1754_c0_g1_i1_1	-1.37979	4.44343e-70	Down	translocon-associated protein subunit gamma-like [Portunus trituberculatus]
TRINITY_DN14549_c0_g1_i1_2	-1.37801	3.12203e-23	Down	phosphomethylethanolamine N-methyltransferase-like [Portunus trituberculatus]
TRINITY_DN20677_c0_g1_i1_1	-1.37792	2.96258e-25	Down	oplophorus-luciferin 2-monooxygenase non-catalytic subunit-like [Portunus trituberculatus]
TRINITY_DN14456_c0_g2_i1_2	-1.37745	0.00704145	Down	DNA-dependent protein kinase catalytic subunit-like [Portunus trituberculatus]
TRINITY_DN2669_c0_g1_i1_2	-1.37391	2.62504e-35	Down	C-type lectin [Scylla paramamosain]
TRINITY_DN4280_c0_g2_i1_4	-1.36622	1.58496e-07	Down	Aspartate--tRNA ligase, mitochondrial [Chionoecetes opilio]
TRINITY_DN3951_c0_g1_i1_4	-1.35606	3.31884e-27	Down	DNA replication licensing factor MCM4 [Portunus trituberculatus]
TRINITY_DN18102_c0_g2_i1_1	-1.35585	0.00120672	Down	5-methylcytosine rRNA methyltransferase NSUN4-like isoform X2 [Portunus trituberculatus]
TRINITY_DN4587_c0_g1_i2_4	-1.35563	2.73628e-12	Down	prisilkin-39-like [Portunus trituberculatus]
TRINITY_DN4431_c0_g1_i3_4	-1.3556	5.54314e-26	Down	peroxidase-like [Portunus trituberculatus]
TRINITY_DN2928_c0_g1_i4_2	-1.35443	5.71135e-147	Down	cyclin-dependent kinase inhibitor 1C-like [Portunus trituberculatus]
TRINITY_DN21467_c0_g1_i1_1	-1.34962	1.03993e-05	Down	L-2-hydroxyglutarate dehydrogenase, mitochondrial-like [Portunus trituberculatus]
TRINITY_DN15547_c0_g1_i1_1	-1.34918	0.000171422	Down	sialin-like isoform X1 [Portunus trituberculatus]
TRINITY_DN9873_c0_g1_i1_1	-1.34356	2.61445e-15	Down	LOW QUALITY PROTEIN: DNA polymerase epsilon catalytic subunit A-like [Portunus trituberculatus]
TRINITY_DN17520_c1_g1_i1_1	-1.33848	0.00245117	Down	28S ribosomal protein S24, mitochondrial-like isoform X2 [Portunus trituberculatus]
TRINITY_DN3354_c0_g1_i7_1	-1.33527	4.5928e-25	Down	apoptosis-inducing factor 1, mitochondrial-like [Portunus trituberculatus]
TRINITY_DN976_c1_g1_i1_2	-1.33465	4.11908e-59	Down	U-scoloptoxin(01)-Cw1a-like [Portunus trituberculatus]
TRINITY_DN406_c0_g2_i1_3	-1.33463	4.51048e-25	Down	sulfotransferase family cytosolic 1B member 1-like isoform X1 [Portunus trituberculatus]
TRINITY_DN5819_c0_g4_i1_4	-1.33135	1.99011e-21	Down	oplophorus-luciferin 2-monooxygenase non-catalytic subunit-like [Portunus trituberculatus]
TRINITY_DN12510_c0_g1_i1_1	-1.32874	4.27813e-70	Down	arthrodial cuticle protein AMP16.3 [Callinectes sapidus]
TRINITY_DN6363_c0_g1_i1_2	-1.32858	0.000249645	Down	zinc finger protein 521-like isoform X9 [Portunus trituberculatus]
TRINITY_DN1828_c0_g1_i1_3	-1.32628	7.28935e-29	Down	mucin-19-like [Portunus trituberculatus]
TRINITY_DN15321_c0_g1_i2_1	-1.32578	1.81087e-13	Down	Cyclin-dependent kinase 2-associated protein 1 [Portunus trituberculatus]
TRINITY_DN14850_c0_g1_i1_2	-1.32336	0.00113359	Down	RNA-directed DNA polymerase from mobile element jockey [Portunus trituberculatus]
TRINITY_DN4638_c0_g1_i1_1	-1.323	4.41809e-67	Down	protein ERGIC-53-like isoform X1 [Portunus trituberculatus]
TRINITY_DN6060_c0_g2_i1_2	-1.32216	5.38243e-15	Down	LOW QUALITY PROTEIN: mucin-19-like [Portunus trituberculatus]
TRINITY_DN6342_c0_g1_i1_4	-1.32213	0.00152246	Down	Ig-lectin [Eriocheir sinensis]
TRINITY_DN5668_c0_g1_i1_4	-1.31412	3.17771e-07	Down	calphotin-like [Portunus trituberculatus]
TRINITY_DN3443_c0_g1_i1_1	-1.31334	9.9383e-59	Down	sphingomyelin phosphodiesterase-like isoform X1 [Portunus trituberculatus]
TRINITY_DN4148_c0_g1_i1_1	-1.31256	0.00237714	Down	roquin-1-like [Portunus trituberculatus]
TRINITY_DN10308_c1_g1_i1_1	-1.31193	1.32669e-08	Down	LOW QUALITY PROTEIN: alpha-amylase-like, partial [Portunus trituberculatus]
TRINITY_DN14461_c0_g1_i1_2	-1.31135	4.06938e-09	Down	DNA primase large subunit [Portunus trituberculatus]
TRINITY_DN17562_c2_g1_i1_4	-1.30944	0.000714716	Down	serine protease nudel-like [Portunus trituberculatus]
TRINITY_DN17575_c0_g2_i1_1	-1.30778	2.71022e-05	Down	G1/S-specific cyclin-E-like [Portunus trituberculatus]
TRINITY_DN941_c0_g1_i4_1	-1.30431	1.49493e-05	Down	fatty acid-binding protein [Scylla paramamosain]
TRINITY_DN21171_c0_g1_i1_1	-1.30365	1.18055e-07	Down	trypsin-1-like [Portunus trituberculatus]
TRINITY_DN497_c0_g1_i12_4	-1.30325	3.92861e-74	Down	calcified cuticle protein CP6.1 [Callinectes sapidus]
TRINITY_DN4170_c0_g1_i4_1	-1.29924	0.00561347	Down	proton channel OtopLc-like isoform X1 [Portunus trituberculatus]
TRINITY_DN17618_c0_g1_i1_3	-1.29601	4.02587e-08	Down	neuroparsin 2 [Scylla paramamosain]
TRINITY_DN9866_c0_g1_i1_1	-1.29587	9.45299e-28	Down	acetoacetyl-CoA synthetase-like [Portunus trituberculatus]
TRINITY_DN5945_c0_g1_i1_1	-1.2953	4.41989e-07	Down	transcription factor SUM-1-like [Portunus trituberculatus]
TRINITY_DN16228_c0_g1_i2_1	-1.29155	1.94883e-10	Down	myosin-IIIb-like isoform X1 [Portunus trituberculatus]
TRINITY_DN7361_c0_g1_i1_1	-1.29032	6.89315e-55	Down	transient-receptor-potential-like protein [Portunus trituberculatus]
TRINITY_DN13098_c0_g1_i2_1	-1.28875	0.00201798	Down	irregular chiasm C-roughest protein-like isoform X2 [Portunus trituberculatus]
TRINITY_DN491_c0_g4_i1_2	-1.28741	4.09035e-34	Down	cuticle protein AM1199-like [Portunus trituberculatus]
TRINITY_DN413_c0_g1_i29_1	-1.27887	4.70925e-87	Down	LOW QUALITY PROTEIN: mucin-5AC-like [Portunus trituberculatus]
TRINITY_DN23428_c0_g1_i1_2	-1.27771	0.000615879	Down	solute carrier family 66 member 3-like [Portunus trituberculatus]
TRINITY_DN11846_c0_g1_i1_1	-1.27607	6.0017e-09	Down	molybdenum cofactor sulfurase-like [Portunus trituberculatus]
TRINITY_DN4809_c0_g1_i2_1	-1.27312	3.55974e-22	Down	LOW QUALITY PROTEIN: gamma-butyrobetaine dioxygenase-like [Portunus trituberculatus]
TRINITY_DN6307_c0_g1_i1_4	-1.27208	1.32587e-27	Down	putative aldolase class 2 protein CC_1201 [Portunus trituberculatus]
TRINITY_DN1633_c0_g1_i1_1	-1.27191	2.50332e-26	Down	probable imidazolonepropionase [Portunus trituberculatus]
TRINITY_DN2184_c0_g1_i2_1	-1.27105	3.63502e-34	Down	phosphoacetylglucosamine mutase-like [Portunus trituberculatus]
TRINITY_DN3074_c0_g2_i3_3	-1.2703	5.55714e-30	Down	deoxynucleoside triphosphate triphosphohydrolase SAMHD1-like [Portunus trituberculatus]
TRINITY_DN596_c1_g1_i10_4	-1.26952	1.41984e-66	Down	gamma-butyrobetaine dioxygenase-like isoform X3 [Portunus trituberculatus]
TRINITY_DN23314_c0_g1_i1_1	-1.26948	0.00494939	Down	innexin inx2-like [Portunus trituberculatus]
TRINITY_DN8479_c0_g2_i1_1	-1.26889	0.000600692	Down	long-chain-fatty-acid--CoA ligase ACSBG2-like isoform X2 [Portunus trituberculatus]
TRINITY_DN3083_c0_g1_i11_2	-1.26497	1.57824e-06	Down	cysteine-rich PDZ-binding protein-like, partial [Portunus trituberculatus]
TRINITY_DN7560_c0_g1_i2_1	-1.26352	0.000294457	Down	solute carrier family 43 member 3-like isoform X2 [Penaeus japonicus]
TRINITY_DN1013_c0_g1_i1_4	-1.26098	1.55766e-33	Down	protein obstructor-E-like [Portunus trituberculatus]
TRINITY_DN22779_c0_g1_i1_1	-1.25923	0.000634141	Down	RING finger protein 207-like isoform X2 [Portunus trituberculatus]
TRINITY_DN6072_c0_g6_i1_4	-1.25787	2.02186e-05	Down	mediator of RNA polymerase II transcription subunit 15-like [Portunus trituberculatus]
TRINITY_DN16073_c0_g1_i1_2	-1.25774	0.000823707	Down	probable small nuclear ribonucleoprotein E [Portunus trituberculatus]
TRINITY_DN13954_c0_g2_i1_1	-1.2543	0.000702879	Down	integrator complex subunit 8-like isoform X2 [Portunus trituberculatus]
TRINITY_DN22663_c0_g1_i1_3	-1.25274	1.20257e-09	Down	Fanconi anemia group I protein-like isoform X2 [Portunus trituberculatus]
TRINITY_DN743_c2_g1_i2_4	-1.25135	1.7842e-20	Down	balbiani ring protein 3-like [Portunus trituberculatus]
TRINITY_DN17189_c0_g1_i1_1	-1.24997	2.91235e-08	Down	protein MMS22-like isoform X2 [Portunus trituberculatus]
TRINITY_DN25798_c0_g1_i1_4	-1.24441	1.07424e-36	Down	abhydrolase domain-containing protein 2-like [Portunus trituberculatus]
TRINITY_DN12156_c0_g1_i1_4	-1.24299	3.88666e-05	Down	chromosome transmission fidelity protein 18 homolog isoform X1 [Portunus trituberculatus]
TRINITY_DN2221_c0_g1_i1_1	-1.24245	7.76733e-27	Down	LOW QUALITY PROTEIN: venom carboxylesterase-6-like [Portunus trituberculatus]
TRINITY_DN7259_c0_g1_i1_2	-1.24245	1.2653e-129	Down	nucleolin-like [Portunus trituberculatus]
TRINITY_DN1404_c0_g1_i6_2	-1.24121	0.000284222	Down	centromere-associated protein E-like [Portunus trituberculatus]
TRINITY_DN9802_c2_g1_i1_4	-1.2397	0.0079453	Down	PREDICTED: uncharacterized protein LOC107357459 [Acropora digitifera]
TRINITY_DN2718_c0_g1_i2_4	-1.23815	1.83892e-12	Down	cytochrome P450 2L1-like [Portunus trituberculatus]
TRINITY_DN5093_c0_g1_i9_1	-1.23625	2.61016e-05	Down	leukocyte elastase inhibitor-like isoform X3 [Portunus trituberculatus]
TRINITY_DN14339_c0_g1_i1_4	-1.23222	0.00151382	Down	major facilitator superfamily domain-containing protein 8-like isoform X2 [Portunus trituberculatus]
TRINITY_DN6822_c0_g1_i1_2	-1.22873	8.07316e-11	Down	metalloreductase STEAP4-like [Portunus trituberculatus]
TRINITY_DN15441_c0_g2_i1_4	-1.22817	1.22326e-08	Down	Triokinase/FMN cyclase [Chionoecetes opilio]

## Sheet: D-1 vs. D-2 UP
Table S1 In pairwise comparisons of Top DEGs with annotation
GeneID	log2FC	p-value	Regulation	Annotation
TRINITY_DN22001_c0_g1_i1_3	7.81581	5.7917e-07	Up	Zinc-binding ribosomal protein [Pseudocohnilembus persalinus]
TRINITY_DN17365_c0_g1_i1_1	7.80235	2.72275e-08	Up	chimeric protein [Penaeus vannamei]
TRINITY_DN4128_c0_g1_i1_4	6.09786	6.67334e-05	Up	Hemocyanin C chain [Portunus trituberculatus]
TRINITY_DN20289_c0_g1_i1_3	5.67257	0.00190515	Up	ferric-chelate reductase 1 homolog isoform X2 [Portunus trituberculatus]
TRINITY_DN18626_c0_g2_i1_3	5.60619	0.00193126	Up	ecotropic viral integration site 5 ortholog-like isoform X7 [Portunus trituberculatus]
TRINITY_DN15155_c0_g1_i1_1	5.04031	2.24561e-05	Up	alpha-tubulin, partial [Philasterides dicentrarchi]
TRINITY_DN14757_c0_g3_i1_3	4.5351	0.000164668	Up	general transcription factor II-I repeat domain-containing protein 2A-like [Penaeus japonicus]
TRINITY_DN3915_c0_g1_i2_3	3.44325	2.00265e-25	Up	peritrophin-44-like [Portunus trituberculatus]
TRINITY_DN6127_c0_g1_i3_3	3.33347	0.00171366	Up	proton-coupled folate transporter-like [Portunus trituberculatus]
TRINITY_DN10234_c0_g1_i1_3	3.07324	7.83867e-67	Up	ferric-chelate reductase 1 homolog isoform X3 [Portunus trituberculatus]
TRINITY_DN8176_c0_g1_i1_4	2.65397	3.47792e-28	Up	tenascin-like [Portunus trituberculatus]
TRINITY_DN2580_c0_g1_i1_1	2.64918	9.75056e-97	Up	von Willebrand factor A domain-containing protein 7-like [Portunus trituberculatus]
TRINITY_DN17512_c0_g2_i1_1	2.5402	8.54555e-12	Up	arylsulfatase H-like isoform X3 [Portunus trituberculatus]
TRINITY_DN630_c0_g1_i1_3	2.48198	8.20634e-56	Up	antimicrobial peptide hyastatin [Portunus trituberculatus]
TRINITY_DN3329_c0_g1_i1_1	2.3565	1.43305e-109	Up	endoglucanase E-4-like [Portunus trituberculatus]
TRINITY_DN5024_c0_g1_i2_3	2.32798	0.000360581	Up	Annexin-B12 [Chionoecetes opilio]
TRINITY_DN6832_c2_g1_i5_1	2.30165	3.29433e-14	Up	2-oxoglutarate-dependent dioxygenase 33-like [Portunus trituberculatus]
TRINITY_DN15961_c0_g1_i2_3	2.28228	0.00057941	Up	LOW QUALITY PROTEIN: liprin-alpha-1-like [Portunus trituberculatus]
TRINITY_DN4151_c0_g3_i2_1	2.17574	3.2864e-07	Up	Zinc finger bed domain-containing protein 1 [Plakobranchus ocellatus]
TRINITY_DN6548_c0_g1_i1_3	2.12852	7.4146e-22	Up	leucine-rich PPR motif-containing protein, mitochondrial-like [Portunus trituberculatus]
TRINITY_DN1659_c0_g2_i1_3	2.12828	3.98198e-21	Up	arasin [Scylla serrata]
TRINITY_DN18970_c1_g1_i1_1	2.1098	0.00166177	Up	defective chorion-1 protein, FC177 isoform-like, partial [Portunus trituberculatus]
TRINITY_DN8389_c0_g2_i1_2	2.06692	0.000840566	Up	mesoderm induction early response protein 1-like isoform X1 [Portunus trituberculatus]
TRINITY_DN1673_c0_g1_i5_3	2.05945	3.2139e-33	Up	metallothionein [Scylla paramamosain]
TRINITY_DN245_c0_g1_i1_1	2.04577	2.02604e-31	Up	tol-Pal system protein TolA-like [Portunus trituberculatus]
TRINITY_DN18625_c0_g1_i1_1	2.01459	3.45946e-05	Up	MAM and LDL-receptor class A domain-containing protein 2-like isoform X2 [Portunus trituberculatus]
TRINITY_DN5954_c0_g1_i1_3	1.96699	8.75251e-28	Up	venom phosphodiesterase-like [Portunus trituberculatus]
TRINITY_DN5603_c0_g1_i2_2	1.92509	2.1927e-14	Up	LOW QUALITY PROTEIN: seminal metalloprotease 1-like [Portunus trituberculatus]
TRINITY_DN4369_c0_g1_i2_4	1.90787	0.00113114	Up	PE-PGRS family protein PE_PGRS54-like [Portunus trituberculatus]
TRINITY_DN622_c0_g1_i1_3	1.90763	9.17147e-39	Up	peritrophin-48-like isoform X1 [Portunus trituberculatus]
TRINITY_DN6942_c0_g2_i1_1	1.89867	0.000470546	Up	PI-PLC X domain-containing protein 3 [Portunus trituberculatus]
TRINITY_DN2752_c0_g1_i2_3	1.87031	5.52577e-11	Up	battenin-like [Portunus trituberculatus]
TRINITY_DN19617_c0_g1_i1_3	1.84096	1.55482e-18	Up	sodium/glucose cotransporter 5-like isoform X1 [Portunus trituberculatus]
TRINITY_DN5846_c0_g1_i2_1	1.83145	0.00134411	Up	LOW QUALITY PROTEIN: major facilitator superfamily domain-containing protein 12-like [Portunus trituberculatus]
TRINITY_DN6558_c0_g1_i1_2	1.81811	1.80102e-06	Up	LOW QUALITY PROTEIN: 2-(hydroxymethyl)glutarate dehydrogenase-like [Portunus trituberculatus]
TRINITY_DN5493_c0_g1_i1_4	1.7753	6.083e-12	Up	Retrovirus-related Pol polyprotein from type-1 retrotransposable element R2 [Portunus trituberculatus]
TRINITY_DN2035_c0_g1_i1_4	1.77244	8.2647e-25	Up	serine protease 30-like [Portunus trituberculatus]
TRINITY_DN1368_c0_g2_i2_3	1.75858	2.89363e-31	Up	prestin-like isoform X3 [Portunus trituberculatus]
TRINITY_DN2980_c0_g1_i2_2	1.75419	0.000108586	Up	Apoptosis inhibitor IAP [Portunus trituberculatus]
TRINITY_DN17496_c0_g1_i1_1	1.74974	7.56703e-21	Up	laccase-1-like [Homarus americanus]
TRINITY_DN24127_c0_g1_i1_1	1.7317	1.48984e-07	Up	pancreatic triacylglycerol lipase-like [Portunus trituberculatus]
TRINITY_DN6942_c0_g4_i2_1	1.71869	4.38264e-07	Up	PI-PLC X domain-containing protein 3 [Portunus trituberculatus]
TRINITY_DN4051_c0_g1_i1_3	1.71633	1.12614e-29	Up	sialin-like [Portunus trituberculatus]
TRINITY_DN10308_c1_g1_i1_1	1.71449	8.06194e-13	Up	LOW QUALITY PROTEIN: alpha-amylase-like, partial [Portunus trituberculatus]
TRINITY_DN7623_c0_g1_i1_1	1.69808	0.000443268	Up	O-acyltransferase like protein-like [Portunus trituberculatus]
TRINITY_DN2072_c0_g1_i1_4	1.67898	1.34369e-12	Up	Myogenesis-regulating glycosidase [Chionoecetes opilio]
TRINITY_DN21960_c0_g1_i1_3	1.67332	7.1453e-05	Up	FAD-dependent oxidoreductase domain-containing protein 1 [Chionoecetes opilio]
TRINITY_DN2817_c1_g1_i2_4	1.65769	5.99134e-33	Up	DNA damage-inducible transcript 4-like protein isoform X1 [Portunus trituberculatus]
TRINITY_DN9233_c0_g1_i1_3	1.63969	5.0121e-10	Up	bromodomain-containing protein DDB_G0270170-like isoform X1 [Portunus trituberculatus]
TRINITY_DN5097_c1_g1_i1_1	1.58123	0.000491661	Up	C-type lectin 2 [Scylla paramamosain]
TRINITY_DN10512_c0_g1_i1_4	1.55759	2.83562e-18	Up	neurotrypsin-like [Penaeus vannamei]
TRINITY_DN15815_c0_g1_i1_2	1.52002	6.04237e-27	Up	alpha-amylase-like [Penaeus japonicus]
TRINITY_DN14473_c0_g1_i1_1	1.51202	1.15569e-23	Up	cryptocyanin 1, partial [Portunus pelagicus]
TRINITY_DN152_c0_g1_i15_2	1.51006	3.20789e-58	Up	sarcosine dehydrogenase, mitochondrial-like [Portunus trituberculatus]
TRINITY_DN23659_c0_g1_i1_1	1.49853	4.19343e-20	Up	lipopolysaccharide and beta-1,3-glucan binding protein [Scylla paramamosain]
TRINITY_DN25_c0_g1_i1_1	1.49522	3.94652e-38	Up	brachyurin-like [Portunus trituberculatus]
TRINITY_DN3070_c0_g1_i3_4	1.49492	1.2676e-32	Up	Cytochrome b5 [Chionoecetes opilio]
TRINITY_DN6263_c0_g1_i1_2	1.4861	7.7691e-25	Up	organic cation transporter protein-like [Portunus trituberculatus]
TRINITY_DN3627_c0_g1_i1_4	1.47013	1.888e-06	Up	juvenile hormone esterase-like [Portunus trituberculatus]
TRINITY_DN11783_c0_g1_i1_1	1.4681	0.000844224	Up	2-oxoglutarate-dependent dioxygenase htyE [Chionoecetes opilio]
TRINITY_DN25014_c0_g1_i1_3	1.46552	1.09229e-16	Up	Leukocyte receptor cluster member 9 [Portunus trituberculatus]
TRINITY_DN2522_c1_g1_i1_1	1.46536	4.10511e-20	Up	alkaline phosphatase-like [Portunus trituberculatus]
TRINITY_DN5819_c0_g4_i1_4	1.46462	1.03654e-20	Up	oplophorus-luciferin 2-monooxygenase non-catalytic subunit-like [Portunus trituberculatus]
TRINITY_DN1714_c0_g1_i1_3	1.46397	2.48824e-51	Up	calsequestrin-1-like [Portunus trituberculatus]
TRINITY_DN5033_c0_g1_i2_3	1.44764	1.76707e-06	Up	juvenile hormone binding protein 3 [Scylla paramamosain]
TRINITY_DN5578_c0_g1_i1_3	1.44732	5.86353e-41	Up	keratin-associated protein 21-1-like [Portunus trituberculatus]
TRINITY_DN8658_c0_g1_i3_2	1.44283	1.60285e-08	Up	decapping and exoribonuclease protein-like [Portunus trituberculatus]
TRINITY_DN5903_c0_g1_i2_3	1.43167	1.8515e-21	Up	Vacuolar protein sorting-associated protein 4 [Chionoecetes opilio]
TRINITY_DN13395_c0_g1_i5_3	1.42222	4.38982e-06	Up	putative nuclease HARBI1 [Portunus trituberculatus]
TRINITY_DN12544_c0_g1_i1_3	1.42139	0.000548366	Up	UDP-glucosyltransferase 2-like isoform X2 [Portunus trituberculatus]
TRINITY_DN5760_c0_g1_i1_2	1.41689	5.54384e-09	Up	LOW QUALITY PROTEIN: facilitated trehalose transporter Tret1-like [Portunus trituberculatus]
TRINITY_DN12045_c0_g1_i1_3	1.40829	7.38756e-06	Up	AN1-type zinc finger protein 4 [Portunus trituberculatus]
TRINITY_DN8416_c0_g2_i1_2	1.40739	7.62002e-09	Up	cystinosin-like [Penaeus monodon]
TRINITY_DN6413_c0_g1_i1_1	1.40602	2.01398e-37	Up	Digestive cysteine proteinase 3 [Portunus trituberculatus]
TRINITY_DN656_c0_g1_i1_3	1.40264	7.00098e-11	Up	titin-like isoform X5 [Portunus trituberculatus]
TRINITY_DN20066_c0_g1_i1_3	1.398	1.01261e-08	Up	arylsulfatase B-like [Portunus trituberculatus]
TRINITY_DN2320_c0_g1_i2_1	1.39573	5.74729e-10	Up	Centromere protein V [Chionoecetes opilio]
TRINITY_DN4809_c0_g1_i2_1	1.39564	1.19607e-10	Up	LOW QUALITY PROTEIN: gamma-butyrobetaine dioxygenase-like [Portunus trituberculatus]
TRINITY_DN3343_c0_g1_i1_4	1.38265	4.574e-50	Up	alpha-amylase-like [Portunus trituberculatus]
TRINITY_DN10953_c0_g1_i1_4	1.35827	0.000295436	Up	Carbonic anhydrase 2 [Portunus trituberculatus]
TRINITY_DN3110_c0_g2_i4_1	1.34876	0.00216973	Up	Zinc finger CCCH domain-containing protein 3 [Portunus trituberculatus]
TRINITY_DN12646_c1_g2_i1_4	1.34826	0.000487524	Up	solute carrier family 23 member 1-like [Procambarus clarkii]
TRINITY_DN7859_c0_g1_i1_4	1.32663	3.43445e-06	Up	organic cation transporter protein-like [Homarus americanus]
TRINITY_DN613_c0_g2_i1_1	1.31751	1.15894e-11	Up	duplex-specific nuclease [Scylla paramamosain]
TRINITY_DN2464_c0_g2_i10_1	1.31121	6.34847e-05	Up	RNA-directed DNA polymerase from mobile element jockey [Portunus trituberculatus]
TRINITY_DN165_c0_g2_i1_1	1.30611	1.47054e-20	Up	snaclec mamushigin subunit beta-like isoform X2 [Portunus trituberculatus]
TRINITY_DN12963_c0_g4_i1_1	1.29863	3.64364e-11	Up	LOW QUALITY PROTEIN: low-density lipoprotein receptor-like [Portunus trituberculatus]
TRINITY_DN1402_c0_g1_i2_2	1.29727	2.07846e-13	Up	apolipoprotein D-like [Portunus trituberculatus]
TRINITY_DN6817_c0_g1_i12_2	1.29113	5.51249e-08	Up	transmembrane protein 205-like [Portunus trituberculatus]
TRINITY_DN22254_c0_g1_i1_1	1.2896	3.49697e-06	Up	oplophorus-luciferin 2-monooxygenase non-catalytic subunit-like [Portunus trituberculatus]
TRINITY_DN701_c0_g1_i4_1	1.2873	0.000865088	Up	pancreatic lipase-related protein 2-like [Portunus trituberculatus]
TRINITY_DN1512_c1_g2_i3_2	1.27949	3.57382e-12	Up	LOW QUALITY PROTEIN: opsin, ultraviolet-sensitive-like [Portunus trituberculatus]
TRINITY_DN4375_c0_g1_i8_1	1.27756	1.17992e-53	Up	LOW QUALITY PROTEIN: dipeptidyl peptidase 1-like [Portunus trituberculatus]
TRINITY_DN20826_c0_g1_i1_3	1.27531	4.73815e-24	Up	pantetheinase-like [Portunus trituberculatus]
TRINITY_DN650_c0_g1_i1_3	1.26932	1.70527e-34	Up	CD109 antigen-like [Portunus trituberculatus]
TRINITY_DN9988_c2_g1_i1_4	1.26867	4.83081e-05	Up	defective chorion-1 protein, FC177 isoform-like, partial [Portunus trituberculatus]
TRINITY_DN3848_c0_g1_i2_2	1.26053	2.47767e-30	Up	lectin 3 [Scylla paramamosain]
TRINITY_DN14394_c0_g1_i2_3	1.26031	8.88788e-05	Up	organic cation transporter protein-like isoform X2 [Portunus trituberculatus]
TRINITY_DN1534_c0_g1_i6_2	1.25904	4.00124e-69	Up	Na+/K+/2Cl- cotransporter [Scylla paramamosain]
TRINITY_DN5908_c0_g2_i1_4	1.2477	1.78417e-10	Up	Inward rectifier potassium channel 2 [Chionoecetes opilio]
TRINITY_DN4258_c1_g1_i14_3	1.24341	7.75619e-41	Up	protein sidekick homolog [Portunus trituberculatus]
TRINITY_DN2594_c0_g1_i2_3	1.24067	1.80752e-16	Up	putative helicase mov-10-B.1 isoform X2 [Homarus americanus]
TRINITY_DN384_c0_g1_i10_1	1.23822	2.87211e-12	Up	acid phosphatase [Scylla paramamosain]
TRINITY_DN5570_c0_g1_i2_4	1.23624	5.31551e-12	Up	organic cation transporter protein-like [Portunus trituberculatus]
TRINITY_DN2645_c0_g1_i1_2	1.22676	6.01146e-28	Up	carbonic anhydrase 2-like [Portunus trituberculatus]
TRINITY_DN182_c0_g1_i41_1	1.22069	3.37439e-05	Up	aspartyl/asparaginyl beta-hydroxylase-like isoform X4 [Portunus trituberculatus]
TRINITY_DN3459_c0_g1_i4_3	1.21803	0.000145481	Up	U8 snoRNA-decapping enzyme [Portunus trituberculatus]
TRINITY_DN2352_c0_g1_i1_1	1.21123	2.16939e-23	Up	maltase-glucoamylase, intestinal-like [Portunus trituberculatus]
TRINITY_DN412_c0_g1_i2_1	1.2004	2.88159e-30	Up	chitinase-3-like protein 1 [Portunus trituberculatus]
TRINITY_DN8066_c0_g1_i7_3	1.19835	1.38911e-27	Up	choline transporter-like protein 1 isoform X2 [Procambarus clarkii]
TRINITY_DN12100_c0_g1_i2_1	1.19254	1.56278e-08	Up	DNA-directed RNA polymerase II subunit rpb1-like [Portunus trituberculatus]
TRINITY_DN11618_c0_g1_i1_3	1.19022	1.93138e-20	Up	LOW QUALITY PROTEIN: organic cation transporter protein-like [Portunus trituberculatus]
TRINITY_DN3394_c0_g1_i1_2	1.18037	1.62505e-23	Up	peritrophin-1-like isoform X1 [Portunus trituberculatus]
TRINITY_DN6835_c0_g1_i1_1	1.17728	5.13381e-08	Up	sodium-coupled monocarboxylate transporter 1-like isoform X2 [Portunus trituberculatus]
TRINITY_DN21201_c0_g1_i1_2	1.17681	6.91916e-11	Up	alpha 2-macroglobulin [Eriocheir sinensis]
TRINITY_DN80_c0_g1_i2_1	1.16645	4.87327e-22	Up	arylsulfatase B-like [Penaeus japonicus]
TRINITY_DN9949_c0_g1_i1_4	1.16529	1.2722e-19	Up	alpha-L-fucosidase-like [Penaeus chinensis]
TRINITY_DN137_c0_g1_i1_1	1.16095	4.82392e-17	Up	ankyrin-3-like isoform X2 [Portunus trituberculatus]
TRINITY_DN23668_c0_g1_i1_1	1.15277	1.11891e-10	Up	sodium-coupled monocarboxylate transporter 1-like isoform X1 [Portunus trituberculatus]
TRINITY_DN22883_c0_g1_i1_1	1.15211	0.000160396	Up	CD209 antigen-like protein D [Portunus trituberculatus]
TRINITY_DN3369_c0_g2_i1_1	1.15035	4.28592e-05	Up	tenascin-like [Portunus trituberculatus]
TRINITY_DN617_c0_g1_i1_3	1.14062	7.3007e-12	Up	rhodanese domain-containing protein CG4456-like [Procambarus clarkii]
TRINITY_DN21681_c0_g1_i1_2	1.13885	6.72675e-06	Up	mannan endo-1,4-beta-mannosidase-like [Portunus trituberculatus]
TRINITY_DN4447_c0_g1_i2_1	1.12941	7.06507e-05	Up	transmembrane reductase CYB561D2-like [Portunus trituberculatus]
TRINITY_DN2262_c0_g1_i2_4	1.11414	8.1156e-98	Up	putative thiosulfate sulfurtransferase, mitochondrial [Portunus trituberculatus]
TRINITY_DN20396_c0_g1_i1_1	1.10987	3.10819e-25	Up	chitinase [Scylla serrata]
TRINITY_DN2519_c0_g1_i1_3	1.10809	1.64707e-05	Up	C-type Lectin LecF [Eriocheir sinensis]
TRINITY_DN6066_c0_g1_i6_3	1.10357	1.52661e-17	Up	sialin-like [Portunus trituberculatus]
TRINITY_DN6072_c0_g1_i4_1	1.1025	2.38756e-09	Up	titin-like isoform X3 [Portunus trituberculatus]
TRINITY_DN5216_c1_g2_i1_1	1.09447	8.12965e-08	Up	Serine/threonine-protein kinase meng-po [Chionoecetes opilio]
TRINITY_DN71_c0_g1_i3_4	1.09272	1.67978e-05	Up	multiple PDZ domain protein-like isoform X2 [Portunus trituberculatus]
TRINITY_DN10097_c0_g1_i1_1	1.09102	2.22772e-05	Up	trypsin-1-like [Portunus trituberculatus]
TRINITY_DN24780_c0_g1_i1_3	1.09093	7.2186e-05	Up	protein O-linked-mannose beta-1,2-N-acetylglucosaminyltransferase 1-like isoform X1 [Portunus trituberculatus]
TRINITY_DN12580_c0_g2_i2_4	1.0877	1.85e-19	Up	facilitated trehalose transporter Tret1-like [Portunus trituberculatus]
TRINITY_DN13270_c0_g2_i1_3	1.08191	9.06622e-18	Up	sulfoquinovosidase-like isoform X1 [Portunus trituberculatus]
TRINITY_DN18976_c1_g1_i1_1	1.07767	1.27728e-06	Up	E3 SUMO-protein ligase ZBED1-like [Portunus trituberculatus]
TRINITY_DN211_c0_g1_i3_2	1.07566	6.42254e-22	Up	Perlucin-like protein [Chionoecetes opilio]
TRINITY_DN21763_c0_g1_i1_1	1.0673	1.12531e-06	Up	T-box transcription factor TBX6-like isoform X1 [Portunus trituberculatus]
TRINITY_DN1192_c0_g1_i1_3	1.06552	8.74532e-18	Up	Interferon regulatory factor 8 [Portunus trituberculatus]
TRINITY_DN17507_c0_g1_i1_3	1.061	0.000234703	Up	LOW QUALITY PROTEIN: juvenile hormone esterase-like [Portunus trituberculatus]
TRINITY_DN1261_c0_g1_i1_1	1.06071	3.5973e-16	Up	facilitated trehalose transporter Tret1-like [Portunus trituberculatus]
TRINITY_DN15648_c0_g1_i8_3	1.05989	2.27804e-12	Up	alpha-1,6-mannosyl-glycoprotein 4-beta-N-acetylglucosaminyltransferase-like isoform X2 [Portunus trituberculatus]
TRINITY_DN21271_c0_g1_i1_4	1.059	0.000218932	Up	facilitated trehalose transporter Tret1-like isoform X1 [Portunus trituberculatus]
TRINITY_DN3443_c0_g1_i1_1	1.0552	2.23452e-41	Up	sphingomyelin phosphodiesterase-like isoform X1 [Portunus trituberculatus]
TRINITY_DN9351_c0_g1_i1_1	1.05169	3.18543e-14	Up	UDP-glycosyltransferase UGT5-like isoform X1 [Portunus trituberculatus]
TRINITY_DN2838_c1_g1_i6_1	1.04822	6.81519e-05	Up	tetraspanin-2A-like isoform X1 [Portunus trituberculatus]
TRINITY_DN546_c0_g2_i1_1	1.04817	1.66418e-14	Up	sepiapterin reductase-like isoform X1 [Portunus trituberculatus]
TRINITY_DN6743_c0_g1_i2_2	1.03965	1.60686e-26	Up	trypsin, partial [Charybdis japonica]
TRINITY_DN1939_c0_g1_i3_4	1.03554	1.07287e-42	Up	low-density lipoprotein receptor-like isoform X2 [Portunus trituberculatus]
TRINITY_DN2710_c0_g1_i4_2	1.03054	3.46623e-11	Up	Cytochrome b5 [Chionoecetes opilio]
TRINITY_DN5338_c0_g2_i2_3	1.02959	0.00141058	Up	LOW QUALITY PROTEIN: SH3 and multiple ankyrin repeat domains protein 3-like [Portunus trituberculatus]
TRINITY_DN4336_c0_g1_i1_1	1.02447	6.25645e-15	Up	endothelial differentiation-related factor 1-like isoform X3 [Portunus trituberculatus]
TRINITY_DN3527_c0_g1_i1_2	1.02269	2.46809e-13	Up	chondroadherin-like protein [Portunus trituberculatus]
TRINITY_DN4162_c0_g1_i1_3	1.02095	6.72059e-08	Up	Solute carrier organic anion transporter family member 3A1 [Chionoecetes opilio]
TRINITY_DN814_c0_g1_i16_3	1.01951	7.2371e-10	Up	homeotic protein distal-less-like [Portunus trituberculatus]
TRINITY_DN8698_c0_g1_i1_1	1.01571	1.51009e-12	Up	bromodomain-containing protein DDB_G0280777-like [Portunus trituberculatus]
TRINITY_DN2569_c0_g1_i2_1	1.01549	3.34792e-09	Up	chloride channel protein 2-like isoform X1 [Portunus trituberculatus]
TRINITY_DN4978_c0_g1_i1_4	1.01387	1.24375e-11	Up	interferon alpha-inducible protein 27-like protein 2B isoform X1 [Portunus trituberculatus]
TRINITY_DN8348_c0_g1_i2_2	1.01128	1.32714e-09	Up	nose resistant to fluoxetine protein 6-like isoform X1 [Portunus trituberculatus]
TRINITY_DN4560_c0_g1_i13_1	1.00979	6.35749e-08	Up	UDP-sugar transporter UST74c-like isoform X2 [Portunus trituberculatus]
TRINITY_DN19100_c0_g1_i2_4	1.00567	5.00596e-07	Up	protein C19orf12 homolog isoform X2 [Penaeus japonicus]

## Sheet: D-1 vs. D-2 DOWN
Table S1 In pairwise comparisons of Top DEGs with annotation
GeneID	log2FC	p-value	Regulation	Annotation
TRINITY_DN19308_c0_g2_i1_4	-9.59024	5.81262e-15	Down	vitelline membrane outer layer protein 1 homolog [Oryctolagus cuniculus]
TRINITY_DN17216_c0_g1_i1_4	-9.25191	6.11507e-14	Down	transforming growth factor-beta-induced protein ig-h3-like [Eurytemora affinis]
TRINITY_DN12771_c0_g2_i1_4	-8.98856	7.0776e-13	Down	transforming growth factor-beta-induced protein ig-h3-like [Eurytemora affinis]
TRINITY_DN7716_c0_g1_i3_4	-8.86978	4.74133e-13	Down	trypsin, partial [Aplysina fistularis]
TRINITY_DN9637_c0_g1_i1_4	-8.80215	3.94234e-12	Down	translation elongation factor 1-alpha, partial [Opisthonecta henneguyi]
TRINITY_DN20125_c0_g1_i1_4	-8.43876	4.12037e-11	Down	actin [Artemia franciscana]
TRINITY_DN4155_c0_g2_i1_4	-8.17854	3.67751e-10	Down	heat shock protein 70 [Artemia sinica]
TRINITY_DN25374_c0_g1_i1_4	-8.12353	4.56313e-09	Down	SPACA5 [Branchiostoma lanceolatum]
TRINITY_DN13532_c0_g2_i1_4	-7.63915	1.45148e-08	Down	serine collagenase 1 precursor, partial [Artemia franciscana]
TRINITY_DN17594_c0_g1_i1_4	-7.62244	4.62109e-08	Down	chitin deacetylase 7-like [Daphnia pulex]
TRINITY_DN11360_c0_g2_i1_4	-7.52039	2.53116e-07	Down	putative chitinase 3 [Orchesella cincta]
TRINITY_DN13135_c0_g1_i1_4	-7.5066	2.79109e-08	Down	chitinase-3-like protein 1 [Schistocerca americana]
TRINITY_DN26357_c0_g1_i1_4	-7.41482	1.41758e-07	Down	fatty acid-binding protein [Parasteatoda tepidariorum]
TRINITY_DN7368_c0_g1_i2_4	-7.34437	1.61286e-06	Down	polyubiquitin UbC [Toxoplasma gondii VEG]
TRINITY_DN15686_c0_g1_i1_4	-7.30749	1.29811e-06	Down	flocculation protein FLO11-like [Amphibalanus amphitrite]
TRINITY_DN10999_c0_g1_i2_2	-7.03838	1.18164e-07	Down	Tigger transposable element-derived protein 1 [Portunus trituberculatus]
TRINITY_DN11141_c0_g1_i1_4	-6.99969	1.74242e-06	Down	carboxypeptidase B-like [Daphnia pulex]
TRINITY_DN24667_c0_g1_i1_4	-6.95343	2.57812e-10	Down	elongation factor 1-alpha [Melanaphis sacchari]
TRINITY_DN18814_c0_g2_i1_4	-6.91625	4.76895e-06	Down	SPARC [Artemia franciscana]
TRINITY_DN25396_c0_g1_i1_4	-6.90586	4.06544e-06	Down	ATP synthase F(0) complex subunit C3, mitochondrial-like isoform X2 [Carassius auratus]
TRINITY_DN18814_c0_g1_i1_4	-6.66568	1.15489e-05	Down	SPARC [Artemia franciscana]
TRINITY_DN16174_c0_g1_i1_4	-6.66027	0.000335299	Down	transforming growth factor-beta-induced protein ig-h3-like [Pecten maximus]
TRINITY_DN17113_c0_g1_i1_4	-6.65939	1.88694e-05	Down	calreticulin [Artemia sinica]
TRINITY_DN4155_c0_g1_i1_4	-6.57816	5.13968e-05	Down	heat shock protein 70 [Artemia sinica]
TRINITY_DN25990_c0_g1_i1_4	-6.54722	4.15607e-05	Down	WD40-repeat-containing domain [Pseudocohnilembus persalinus]
TRINITY_DN15491_c0_g1_i1_4	-6.47232	2.1733e-06	Down	serine collagenase 1 precursor [Leptuca pugilator]
TRINITY_DN14284_c0_g1_i1_4	-6.43252	1.79197e-11	Down	trypsin, partial [Aplysina fistularis]
TRINITY_DN20240_c0_g1_i1_4	-6.38049	0.000391288	Down	polymeric globin [Artemia sp.]
TRINITY_DN18697_c0_g1_i1_4	-6.36357	0.000181523	Down	peptidoglycan-recognition protein-sc2 precursor-like protein [Artemia sinica]
TRINITY_DN14530_c0_g1_i1_4	-6.30993	0.000149443	Down	annexin [Artemia franciscana]
TRINITY_DN18823_c0_g1_i1_4	-6.23548	0.000427051	Down	EOG090X0A8G [Daphnia hispanica]
TRINITY_DN21176_c0_g1_i1_4	-6.12312	0.00144817	Down	40S ribosomal protein S2, partial [Artemia franciscana]
TRINITY_DN14673_c0_g1_i1_4	-6.11096	0.000152361	Down	alpha-amylase 1-like [Daphnia pulicaria]
TRINITY_DN18153_c0_g1_i1_2	-6.07631	0.00111783	Down	dynein regulatory complex subunit 4-like [Portunus trituberculatus]
TRINITY_DN23103_c0_g1_i1_4	-6.04892	0.000437002	Down	Pol, partial [synthetic construct]
TRINITY_DN24925_c0_g1_i1_4	-6.03972	0.00193014	Down	alpha-amylase 1-like [Daphnia pulex]
TRINITY_DN16119_c0_g1_i1_2	-6.00545	0.000691536	Down	alpha-amylase 1-like [Daphnia pulex]
TRINITY_DN14673_c0_g2_i1_3	-5.99975	0.00124007	Down	Ankyrin-2 [Portunus trituberculatus]
TRINITY_DN23347_c0_g1_i1_3	-5.98415	0.00161487	Down	LOW QUALITY PROTEIN: Hermansky-Pudlak syndrome 3 protein-like [Portunus trituberculatus]
TRINITY_DN10943_c0_g2_i1_4	-5.96552	4.48623e-07	Down	alpha-tubulin [Artemia franciscana]
TRINITY_DN21110_c0_g1_i1_4	-5.94118	0.000991214	Down	histone H2A(1) [Tetrahymena pyriformis]
TRINITY_DN14494_c0_g1_i1_4	-5.9182	0.00220001	Down	actin I [Opisthonecta henneguyi]
TRINITY_DN19641_c0_g1_i1_4	-5.76719	0.00101778	Down	ferritin subunit-like [Amphibalanus amphitrite]
TRINITY_DN14263_c0_g1_i1_4	-5.70017	0.00158634	Down	14-3-3 zeta [Artemia sinica]
TRINITY_DN21552_c0_g1_i1_4	-4.5454	0.000167413	Down	adenine nucleotide translocator [Artemia franciscana]
TRINITY_DN14645_c0_g2_i1_4	-4.06552	2.53018e-08	Down	LOW QUALITY PROTEIN: phospholipase D beta 1-like [Portunus trituberculatus]
TRINITY_DN14645_c0_g1_i1_4	-3.90954	0.000662441	Down	Phospholipase D beta 1 [Portunus trituberculatus]
TRINITY_DN16709_c0_g1_i1_4	-2.87516	9.92379e-05	Down	cytochrome c oxidase subunit I, partial [Artemia parthenogenetica]
TRINITY_DN6544_c0_g1_i2_1	-2.78809	6.40634e-79	Down	juvenile hormone esterase like 5 [Scylla paramamosain]
TRINITY_DN16372_c0_g1_i1_4	-2.75377	2.19442e-07	Down	ATP synthase F0 subunit 6 [Artemia urmiana]
TRINITY_DN8934_c0_g1_i4_2	-2.73845	1.43162e-24	Down	polyprotein-4 [Tetranychus truncatus]
TRINITY_DN14187_c0_g1_i1_4	-2.70789	4.63448e-07	Down	cytochrome b [Artemia urmiana]
TRINITY_DN20481_c0_g1_i1_4	-2.64628	0.000768786	Down	Facilitated trehalose transporter Tret1 [Portunus trituberculatus]
TRINITY_DN14649_c0_g2_i1_4	-2.52151	0.00180917	Down	ATP synthase subunit f, mitochondrial [Portunus trituberculatus]
TRINITY_DN22825_c0_g1_i1_1	-2.47055	1.88896e-07	Down	keratin, type II cytoskeletal 68 kDa, component IB-like [Portunus trituberculatus]
TRINITY_DN22649_c0_g1_i1_2	-2.42912	1.76561e-18	Down	CRISP/Allergen/PR-1-like [Portunus trituberculatus]
TRINITY_DN10363_c0_g1_i2_4	-2.41635	0.00159904	Down	C-type lectin domain family 17, member A [Chionoecetes opilio]
TRINITY_DN4455_c0_g1_i1_4	-2.37421	2.09666e-21	Down	transmembrane protease serine 12-like [Portunus trituberculatus]
TRINITY_DN2768_c0_g1_i1_2	-2.33445	3.34674e-115	Down	ileal sodium/bile acid cotransporter-like [Portunus trituberculatus]
TRINITY_DN18278_c0_g2_i3_4	-2.29831	2.74528e-19	Down	Transposable element Tc1 transposase-like 4 [Homarus americanus]
TRINITY_DN16709_c0_g2_i1_4	-2.15682	1.5041e-08	Down	cytochrome c oxidase subunit I, partial [Artemia parthenogenetica]
TRINITY_DN12719_c0_g1_i1_4	-2.14788	1.74794e-16	Down	LOW QUALITY PROTEIN: uncharacterized protein LOC123499910 [Portunus trituberculatus]
TRINITY_DN4204_c0_g1_i6_1	-2.10278	4.29487e-14	Down	Peritrophin-1-like 2, partial [Homarus americanus]
TRINITY_DN20481_c0_g2_i1_4	-2.06453	3.14572e-06	Down	Facilitated trehalose transporter Tret1 [Portunus trituberculatus]
TRINITY_DN410_c0_g1_i13_4	-1.99037	2.9346e-37	Down	type I crustin 3 [Scylla paramamosain]
TRINITY_DN5169_c0_g1_i1_2	-1.98055	3.03209e-77	Down	LOW QUALITY PROTEIN: uncharacterized protein LOC123517361 [Portunus trituberculatus]
TRINITY_DN6091_c0_g1_i1_2	-1.94379	7.89708e-10	Down	Hydroxyacid oxidase 1 [Chionoecetes opilio]
TRINITY_DN4879_c0_g1_i6_4	-1.89018	1.09754e-10	Down	short-chain type dehydrogenase/reductase y4vI-like [Portunus trituberculatus]
TRINITY_DN595_c1_g2_i4_3	-1.88939	1.17116e-115	Down	LOW QUALITY PROTEIN: uncharacterized protein LOC123517361 [Portunus trituberculatus]
TRINITY_DN3217_c0_g1_i1_1	-1.82787	2.53556e-07	Down	fibroin heavy chain-like [Portunus trituberculatus]
TRINITY_DN1582_c2_g1_i1_1	-1.82176	3.84784e-33	Down	serine-rich adhesin for platelets-like isoform X2 [Portunus trituberculatus]
TRINITY_DN1777_c0_g1_i2_2	-1.799	4.56222e-20	Down	keratin, type I cytoskeletal 9-like [Portunus trituberculatus]
TRINITY_DN612_c0_g1_i16_2	-1.79394	8.78611e-08	Down	trichohyalin-like isoform X5 [Portunus trituberculatus]
TRINITY_DN1345_c0_g2_i2_4	-1.70943	1.37586e-05	Down	mucin-2-like isoform X1 [Portunus trituberculatus]
TRINITY_DN3282_c0_g1_i1_3	-1.66927	1.36782e-12	Down	P-selectin-like [Portunus trituberculatus]
TRINITY_DN3164_c0_g1_i2_4	-1.66897	4.53517e-32	Down	Cuticle protein AMP4 [Portunus trituberculatus]
TRINITY_DN15374_c0_g1_i9_3	-1.65235	2.6091e-07	Down	Low-density lipoprotein receptor-related protein 1B [Portunus trituberculatus]
TRINITY_DN565_c0_g1_i4_4	-1.62121	3.24267e-14	Down	excitatory amino acid transporter-like isoform X2 [Portunus trituberculatus]
TRINITY_DN6859_c0_g2_i1_4	-1.60308	0.000745002	Down	alpha-catulin-like isoform X2 [Homarus americanus]
TRINITY_DN45_c0_g1_i10_2	-1.58524	1.17812e-24	Down	titin-like isoform X1 [Penaeus japonicus]
TRINITY_DN9082_c0_g1_i1_1	-1.5748	6.44827e-07	Down	trypsin alpha-3-like [Portunus trituberculatus]
TRINITY_DN10114_c0_g3_i2_4	-1.56894	2.63175e-07	Down	neurotrimin-like isoform X2 [Portunus trituberculatus]
TRINITY_DN145_c0_g2_i17_3	-1.56477	4.3858e-18	Down	LOW QUALITY PROTEIN: uncharacterized protein LOC123517361 [Portunus trituberculatus]
TRINITY_DN1043_c0_g1_i4_1	-1.53503	0.000269652	Down	waprin-Phi1-like [Portunus trituberculatus]
TRINITY_DN10784_c0_g1_i1_4	-1.49827	1.01289e-15	Down	waprin-Phi1-like [Portunus trituberculatus]
TRINITY_DN9707_c0_g2_i1_4	-1.48647	0.000976811	Down	calpain-9-like [Portunus trituberculatus]
TRINITY_DN14035_c0_g1_i1_4	-1.47868	3.54599e-06	Down	calcium-activated chloride channel regulator 2-like isoform X1 [Portunus trituberculatus]
TRINITY_DN3019_c0_g1_i1_2	-1.47829	7.53706e-25	Down	leucine-rich PPR motif-containing protein, mitochondrial-like [Portunus trituberculatus]
TRINITY_DN1085_c1_g1_i6_2	-1.44855	3.42589e-08	Down	sericin-1-like [Portunus trituberculatus]
TRINITY_DN288_c0_g1_i13_2	-1.42141	2.74971e-23	Down	glycine-rich cell wall structural protein 1-like [Portunus trituberculatus]
TRINITY_DN426_c0_g1_i32_2	-1.39885	2.37286e-05	Down	LOW QUALITY PROTEIN: uncharacterized protein K02A2.6-like [Acipenser ruthenus]
TRINITY_DN4653_c0_g2_i1_4	-1.36698	3.97652e-06	Down	protein obstructor-E-like [Portunus trituberculatus]
TRINITY_DN21023_c0_g1_i1_2	-1.35509	0.000107361	Down	serine/arginine repetitive matrix protein 1-like [Portunus trituberculatus]
TRINITY_DN136_c0_g1_i2_1	-1.3459	4.86492e-06	Down	39S ribosomal protein L11, mitochondrial [Portunus trituberculatus]
TRINITY_DN11733_c0_g2_i1_1	-1.33349	3.02575e-06	Down	Transient receptor potential cation channel protein painless [Portunus trituberculatus]
TRINITY_DN818_c0_g3_i1_2	-1.31557	4.25216e-24	Down	betaine--homocysteine S-methyltransferase 1-like [Portunus trituberculatus]
TRINITY_DN3245_c0_g1_i10_2	-1.26386	9.57918e-10	Down	4-formylbenzenesulfonate dehydrogenase TsaC1/TsaC2 [Chionoecetes opilio]
TRINITY_DN6070_c1_g1_i1_4	-1.26085	5.06877e-51	Down	protein amalgam-like isoform X2 [Portunus trituberculatus]
TRINITY_DN1695_c1_g1_i3_2	-1.25904	0.00040398	Down	early growth response protein 1-B-like isoform X3 [Portunus trituberculatus]
TRINITY_DN2819_c0_g1_i1_1	-1.23686	3.41403e-07	Down	dnaJ homolog subfamily A member 1-like [Procambarus clarkii]
TRINITY_DN7645_c0_g1_i1_4	-1.22802	8.3363e-08	Down	LOW QUALITY PROTEIN: cytochrome P450 2L1-like [Portunus trituberculatus]
TRINITY_DN1207_c0_g1_i2_1	-1.22722	2.39824e-58	Down	secretory phospholipase A2 receptor-like [Portunus trituberculatus]
TRINITY_DN7045_c0_g1_i1_2	-1.22554	2.75864e-16	Down	40S ribosomal protein S2 [Portunus trituberculatus]
TRINITY_DN2183_c0_g1_i1_4	-1.22226	2.79599e-07	Down	ATP-binding cassette sub-family G member 8-like isoform X2 [Portunus trituberculatus]
TRINITY_DN6577_c0_g1_i1_4	-1.205	2.30854e-06	Down	Muscle M-line assembly protein unc-89 [Portunus trituberculatus]
TRINITY_DN9_c0_g1_i92_3	-1.19237	3.45232e-07	Down	proteoglycan 4-like isoform X16 [Portunus trituberculatus]
TRINITY_DN919_c0_g1_i3_2	-1.18334	1.99418e-06	Down	probable phosphorylase b kinase regulatory subunit alpha isoform X24 [Portunus trituberculatus]
TRINITY_DN4525_c0_g1_i1_2	-1.18178	6.73061e-06	Down	Cytochrome b-c1 complex subunit 2, mitochondrial [Portunus trituberculatus]
TRINITY_DN50_c0_g2_i1_1	-1.17857	6.90934e-17	Down	heat shock 70 kDa protein cognate 4-like isoform X1 [Portunus trituberculatus]
TRINITY_DN25097_c0_g1_i1_4	-1.15606	0.000194365	Down	blastula protease 10-like isoform X2 [Portunus trituberculatus]
TRINITY_DN9041_c0_g1_i3_1	-1.15235	0.000292823	Down	endocuticle structural glycoprotein SgAbd-2-like [Portunus trituberculatus]
TRINITY_DN3485_c1_g1_i5_2	-1.14344	0.000478787	Down	eukaryotic translation initiation factor 2-alpha kinase 3-like isoform X2 [Portunus trituberculatus]
TRINITY_DN537_c1_g1_i2_4	-1.10118	3.65129e-07	Down	secretory phospholipase A2 receptor-like [Portunus trituberculatus]
TRINITY_DN153_c0_g1_i2_4	-1.08686	0.000396054	Down	Estradiol 17-beta-dehydrogenase 8 [Portunus trituberculatus]
TRINITY_DN177_c0_g2_i1_3	-1.08476	3.42164e-05	Down	leupaxin-like isoform X13 [Portunus trituberculatus]
TRINITY_DN766_c1_g1_i1_1	-1.07325	0.00122897	Down	fibrous sheath CABYR-binding protein-like [Portunus trituberculatus]
TRINITY_DN24033_c0_g1_i1_2	-1.04933	1.00017e-09	Down	phosphomethylethanolamine N-methyltransferase-like [Portunus trituberculatus]
TRINITY_DN917_c0_g1_i3_1	-1.04088	9.1911e-21	Down	troponin C, isoallergen Bla g 6.0101-like [Portunus trituberculatus]
TRINITY_DN347_c0_g1_i2_3	-1.02014	8.01305e-05	Down	actin [Chionoecetes opilio]
