# Supplementary material for: An Integrated Transcriptomic and Proteomic Approach Uncovers the Molecular Mechanisms of Hypoosmotic Adaptation in Scylla paramamosain Megalopa
Source: Int J Mol Sci. 2025 Sep 20;26(18):9188. doi: 10.3390/ijms26189188 (PMC12470314; doi:10.3390/ijms26189188)
Supplement: Supplementary file 1 [file ijms-26-09188-s001.zip › Table S2.xlsx]

## Sheet: B-1 vs. B-2 UP
Table S2 In pairwise comparisons of Top DEPs with annotation
ProteinID	log2FC	p-value	Regulation	Description
126981130	4.75467	5.96102e-05	Up	UBP-type domain-containing protein
127007229	3.35318	0.000285954	Up	TauD/TfdA-like domain-containing protein
127009492	1.97629	3.6273e-06	Up	Type I crustin 7
126982960	1.70411	0.0468718	Up	Ester hydrolase C11
126983523	1.64468	0.000293757	Up	ALF1
127004137	1.39184	0.000166515	Up	Antilipopolysaccharide factor 2
127001666	1.33973	2.19978e-05	Up	DIRP domain-containing protein
126998149	1.30771	0.019676	Up	40S ribosomal protein S10b
126988923	1.2906	0.000541563	Up	Serine protease inhibitor
126999266	1.27709	0.00514242	Up	40S ribosomal protein S3a
127007288	1.21153	0.00541885	Up	Cytosolic fatty-acid binding proteins domain-containing protein
126999229	1.14832	0.00455249	Up	Large ribosomal subunit protein eL24
127006235	1.1379	0.0328658	Up	60S ribosomal protein L8
126986608	1.13352	0.0148944	Up	2-aminoethylphosphonate--pyruvate transaminase
127000537	1.09083	0.000675693	Up	Larval cuticle protein A3A
127001576	1.06564	0.00388858	Up	Beta,beta-carotene 15,15'-dioxygenase
127007846	1.04726	0.0204999	Up	Glycerol-3-phosphate acyltransferase 3
127009492	1.04664	0.00320857	Up	Type I crustin 6
127002173	0.99949	0.0167605	Up	Carbohydrate kinase PfkB domain-containing protein
127004559	0.97507	3.55924e-05	Up	Retinol dehydrogenase 11
127004654	0.955427	0.00331375	Up	Prolyl 4-hydroxylase subunit alpha-3
127009568	0.95495	0.00101631	Up	CUB domain-containing protein
127009555	0.948973	0.00457345	Up	Compound eye opsin BCRH1
126995652	0.938087	0.0381218	Up	ubiquitin carboxyl-terminal hydrolase FAF-X
127007229	0.925967	9.74883e-06	Up	TauD/TfdA-like domain-containing protein
126992243	0.921313	0.000205572	Up	A-kinase anchor protein 7-like phosphoesterase domain-containing protein
127008612	0.917597	0.0409596	Up	Serine proteinase stubble
127008968	0.911887	5.77166e-05	Up	Cuticle protein
127003548	0.899357	1.0266e-05	Up	CLIP domain-containing serine protease
126987702	0.892947	0.0457189	Up	Early cuticle protein 3
126998082	0.882007	0.0135631	Up	Protein FAM50 homolog
126980679	0.874267	0.00961673	Up	Venom metalloproteinase antarease-like protein
126995843	0.86821	0.00928393	Up	Large ribosomal subunit protein eL42
126984994	0.863797	0.00133309	Up	Serpin domain-containing protein
126997914	0.855983	0.000462592	Up	Trypsin
127009515	0.854903	0.00482685	Up	Metallothionein-2
127007449	0.84658	7.82375e-05	Up	Myosin tail domain-containing protein
126990999	0.802103	0.0130563	Up	V-type proton ATPase subunit F
126996123	0.795397	0.0112308	Up	U6 snRNA-associated Sm-like protein LSm3
126985221	0.79191	0.00876071	Up	Peptidase M14 carboxypeptidase A domain-containing protein
126996214	0.7891	0.00147463	Up	Ig-like domain-containing protein
126983882	0.788807	0.0229799	Up	2',5'-phosphodiesterase 12
126995310	0.78784	0.000132159	Up	Sulfotransferase domain-containing protein
126989694	0.779477	0.000219956	Up	Methyltransferase domain-containing protein
126981083	0.772487	0.00702678	Up	TLC domain-containing protein
127004620	0.76811	0.000498042	Up	RRM domain-containing protein
127004559	0.765493	0.00160736	Up	oxidoreductase
126980231	0.765307	0.0201111	Up	Heat shock protein family member
126983825	0.76295	0.00503324	Up	Twitchin
127005170	0.758703	0.00508851	Up	Pro-resilin
127003802	0.754303	0.00889068	Up	Dynactin subunit 3
127004854	0.735137	5.2249e-05	Up	Small ribosomal subunit protein eS6
127009151	0.734647	0.0371378	Up	Endophilin-B1
126982254	0.73397	0.00821752	Up	Nesprin-1
126988702	0.731237	0.00543828	Up	Peptidase S1 domain-containing protein
126984744	0.729093	0.00432506	Up	Troponin T
127002676	0.70478	0.0026772	Up	VPS37 C-terminal domain-containing protein
126995737	0.703537	0.00602814	Up	Clip domain-containing protein
126981787	0.697753	0.0118034	Up	Sepiapterin reductase
126985758	0.694743	0.000372803	Up	CHK kinase-like domain-containing protein
127005625	0.68458	0.000317328	Up	Muscle LIM protein Mlp84B
127005011	0.679957	0.0266553	Up	DnaJ subfamily C member 25
127003432	0.678237	0.00416743	Up	Serine proteinase stubble
126982141	0.67701	0.0399007	Up	Protein kinase C-terminal domain-containing protein
127005136	0.6743	0.000903618	Up	60S ribosomal protein L23
127003462	0.66957	0.00142897	Up	Stress-70 protein
126988672	0.65015	0.0247367	Up	Alpha-macroglobulin-like TED domain-containing protein
126998741	0.644577	0.0118659	Up	Sulfotransferase 1C4
127003986	0.64402	0.000130914	Up	Large ribosomal subunit protein uL23 N-terminal domain-containing protein
126990175	0.639683	0.0147223	Up	Rhodanese domain-containing protein
126999796	0.639153	0.00960542	Up	Protein lethal(2)essential for life
126995238	0.634373	0.0340365	Up	Proline dehydrogenase 1, mitochondrial
127000623	0.6271	0.00873276	Up	Cuticle protein AM1199
126981334	0.626877	0.0120249	Up	ATP-dependent 6-phosphofructokinase, muscle type
127000638	0.625073	0.00218491	Up	Cuticle protein AM1199
127003545	0.623833	0.00694409	Up	CLIP domain-containing serine protease
127007999	0.623213	0.0449848	Up	Protocadherin Fat 1
126988702	0.620297	0.0053108	Up	Serine protease
126996038	0.618217	0.0033412	Up	FYVE-type domain-containing protein
127006103	0.616003	0.000468552	Up	Calponin
126998020	0.61346	0.000119757	Up	Adenylate kinase
127002465	0.61241	0.00202466	Up	Strawberry notch protein (Fragment)
127000339	0.606913	0.000381398	Up	Asparagine--tRNA ligase, cytoplasmic
126984744	0.601353	0.0043629	Up	Troponin T
126981511	0.601197	0.031638	Up	Actin-2
127004335	0.60019	0.030459	Up	RRM domain-containing protein
126997961	0.594677	0.00966272	Up	phytanoyl-CoA dioxygenase
126984568	0.594003	0.0240545	Up	Tuberin
127007449	0.591393	8.89622e-05	Up	Myosin tail domain-containing protein
126987577	0.585267	0.00194631	Up	Calcipressin-2

## Sheet: B-1 vs. B-2 DOWN
Table S2 In pairwise comparisons of Top DEPs with annotation
ProteinID	log2FC	p-value	Regulation	Description
127007736	-5.98334	0.0319146	Down	citrate synthase 1
126982158	-4.04535	0.0227611	Down	Mitochondrial import inner membrane translocase subunit
126988134	-1.68902	1.71534e-05	Down	Acyl-CoA-binding
126987762	-1.43627	0.00595488	Down	Replicase polyprotein 1a
126982683	-1.34182	4.27542e-06	Down	Lipopolysaccharide and beta-1,3-glucan binding protein
126992787	-1.31973	0.00795026	Down	Chitin-binding type-2 domain-containing protein
127004232	-1.21085	0.00371046	Down	von Willebrand factor A domain-containing protein 7
126985603	-1.12162	2.2981e-06	Down	Endoglucanase
127009668	-1.12061	0.0269489	Down	Sphingomyelin phosphodiesterase
126992936	-1.11665	0.00123606	Down	cellulase
126986062	-1.07751	0.0474867	Down	U1 small nuclear ribonucleoprotein C
127008313	-1.07374	0.00366873	Down	Sterol regulatory element binding protein-1
126980716	-1.02356	0.00140896	Down	Legumain prodomain domain-containing protein
126985573	-1.02053	0.0244764	Down	Inward rectifier potassium channel irk-1
126992614	-0.99467	0.0101695	Down	SOCS box domain-containing protein
126983347	-0.974267	0.000797675	Down	Arrestin
126995520	-0.949087	0.0401133	Down	DNA excision repair protein ERCC-1
126984776	-0.945663	0.0043735	Down	Cuticle protein CUT8
126997524	-0.939927	0.00286267	Down	Compound eye opsin BCRH2
127000394	-0.938467	0.00321563	Down	Major facilitator superfamily (MFS) profile domain-containing protein
126983347	-0.923597	0.000504789	Down	Arrestin
126986994	-0.92311	0.00346296	Down	Postacrosomal sheath WW domain-binding protein
127003574	-0.920763	0.0080472	Down	Essential for reactive oxygen species protein
126981081	-0.85385	0.0360632	Down	Hemocyanin C chain
126996468	-0.846357	0.00142708	Down	Dolichyl-diphosphooligosaccharide--protein glycosyltransferase subunit KCP2
126985033	-0.843667	0.00509285	Down	DNA replication licensing factor MCM7
126997065	-0.842493	0.00665723	Down	UDENN domain-containing protein
127005921	-0.836087	0.00146662	Down	Chitin-binding type-2 domain-containing protein
126998479	-0.832057	2.79616e-05	Down	Aldehyde dehydrogenase domain-containing protein
127002965	-0.83048	0.031353	Down	Cytochrome P450
126984238	-0.823673	0.011927	Down	Beta-hexosaminidase
127001981	-0.816097	0.000110148	Down	Xanthine dehydrogenase/oxidase
127006547	-0.809397	0.000783745	Down	ORM1-like protein
127006906	-0.803743	0.000154192	Down	Glutathione peroxidase
126980330	-0.79606	2.44607e-06	Down	Vitelline membrane outer layer 1-like protein
126985047	-0.793863	0.0115426	Down	Carboxylesterase type B domain-containing protein
127006650	-0.774803	0.000501729	Down	Hemocyanin subunit 3
126991759	-0.76954	0.00119434	Down	Glucosylceramidase
127004483	-0.76496	0.00739648	Down	Selenium-binding protein 2
126981419	-0.748647	5.1252e-05	Down	Peptidase C1A papain C-terminal domain-containing protein
127009499	-0.74275	0.0357954	Down	Membrane metallo-endopeptidase 1
126999949	-0.740887	0.00322998	Down	Fatty acid hydroxylase domain-containing protein 2
126988772	-0.735163	8.4559e-05	Down	Cryptocyanin
126983348	-0.73181	0.0320825	Down	Phosrestin-1
127002668	-0.72911	0.00359003	Down	NADH dehydrogenase [ubiquinone] 1 alpha subcomplex subunit 2
126992997	-0.724487	0.0308989	Down	DOMON domain-containing protein
126981089	-0.711903	0.00125302	Down	Hemocyanin subunit 2
126999811	-0.707983	0.0281562	Down	Luciferin 4-monooxygenase
127009544	-0.707487	0.0145081	Down	G-protein coupled receptors family 1 profile domain-containing protein
126981111	-0.70324	0.00744157	Down	Hemocyanin subunit 2
127000322	-0.702847	0.00250218	Down	FIT family protein
127001693	-0.691113	0.00267986	Down	Cystathionine beta-synthase
127006650	-0.687553	0.000161503	Down	Hemocyanin A chain
127001575	-0.67982	0.00385378	Down	Hemocyanin
126998036	-0.679707	0.0109421	Down	Myosin-1
126985655	-0.6792	0.00157528	Down	Condensation domain-containing protein
126996008	-0.67863	0.0175218	Down	Phospholipase ABHD3
127006650	-0.671777	0.000654624	Down	Hemocyanin subunit 4
127008086	-0.667557	0.0143742	Down	Protein HID1
126981111	-0.659997	0.00302404	Down	Hemocyanin subunit
126980232	-0.65243	0.0237725	Down	Flavin-containing monooxygenase
126981348	-0.64395	5.17551e-05	Down	LRRCT domain-containing protein
126981089	-0.639793	0.000460913	Down	Hemocyanin C chain
127008537	-0.63219	0.00249297	Down	Nodal modulator 1
127008204	-0.621627	0.00306437	Down	Hyaluronan/mRNA-binding protein domain-containing protein
126988773	-0.61801	0.00246246	Down	Hemocyanin/hexamerin middle domain-containing protein
126980716	-0.61062	0.00275799	Down	Legumain
126999633	-0.607267	0.00107189	Down	Peptidase M28 domain-containing protein
126985762	-0.607247	0.00552213	Down	Carboxypeptidase B
126998390	-0.604183	0.0305261	Down	Nudix hydrolase domain-containing protein
126985655	-0.60353	9.8652e-05	Down	Condensation domain-containing protein
126980712	-0.601513	0.0411428	Down	Legumain
126995496	-0.599313	0.00133616	Down	Apolipoprotein D
126985337	-0.59539	0.000163204	Down	Discoidal lipoprotein and beta-glucan binding protein
126995868	-0.590003	0.00278243	Down	Laccase
127007449	-0.58972	0.00961818	Down	Myosin heavy chain, muscle
126996137	-0.586273	0.000396447	Down	Fatty acid synthase
127001517	-0.585363	0.0140044	Down	Glypican-4

## Sheet: D-1 vs. D-2 UP
Table S2 In pairwise comparisons of Top DEPs with annotation
ProteinID	log2FC	p-value	Regulation	Description
127004796	6.25381	2.54659e-06	Up	Rhomboid-related protein 2
126984786	6.24728	1.00117e-05	Up	Unconventional myosin-XV
126988057	4.89347	0.000278025	Up	RING-type E3 ubiquitin transferase
127010443	4.05091	0.000163205	Up	Nucleolus and neural progenitor protein-like N-terminal domain-containing protein
127001726	3.46064	0.0469503	Up	Endoplasmic reticulum-based factor for assembly of V-ATPase
126997947	2.67999	0.00807442	Up	Glycine N-acyltransferase-like protein
126991702	2.66552	0.013195	Up	CUB domain-containing protein
126999869	2.58762	0.0134606	Up	Pre-mRNA-splicing factor 38
126980188	2.53361	0.0481982	Up	Protein THEM6
127004387	2.39031	0.00100813	Up	Ragulator complex protein LAMTOR1
127007493	2.24458	0.000821807	Up	Major facilitator superfamily (MFS) profile domain-containing protein
126983130	1.98588	0.0142413	Up	Spaetzle domain-containing protein
127004966	1.92813	0.00349069	Up	Synaptosomal-associated protein 25
126988672	1.7844	0.0030997	Up	Alpha-macroglobulin-like TED domain-containing protein
126999738	1.58188	0.0125011	Up	family 31 glucosidase KIAA1161
126985404	1.57279	0.0137028	Up	Ubiquitin-like protein
126988415	1.4071	1.98161e-05	Up	Septin-type G domain-containing protein
126999237	1.24601	0.00667711	Up	Protein LTV1 homolog
126985218	1.19273	0.00101304	Up	Laccase
127007474	1.18218	0.0166624	Up	GH18 domain-containing protein
126986583	1.1613	0.0196374	Up	Methylcrotonoyl-CoA carboxylase subunit alpha, mitochondrial
127006906	1.15932	0.000418617	Up	Glutathione peroxidase
126986885	1.11172	0.000104233	Up	Sarcosine dehydrogenase, mitochondrial
127006803	1.1108	0.0187059	Up	Single domain-containing protein
126981599	1.1042	0.00118298	Up	Carboxypeptidase
127007229	1.09954	9.53266e-05	Up	TauD/TfdA-like domain-containing protein
127008441	1.09233	0.029816	Up	C-type lectin domain-containing protein
127008696	1.09022	0.00228252	Up	Betaine--homocysteine S-methyltransferase 1
127007431	1.08835	0.0102465	Up	Longin domain-containing protein
126992936	1.04216	0.00205144	Up	cellulase
126995496	1.0396	0.00102966	Up	Apolipoprotein D
126986885	1.03372	0.0219787	Up	Sarcosine dehydrogenase, mitochondrial
127008130	1.01471	0.0444775	Up	Cadherin-23
127000675	0.990373	0.00386681	Up	Glycoside hydrolase family 31 TIM barrel domain-containing protein
126996067	0.989503	0.000129511	Up	Solute carrier family 22 member 15
126983077	0.98453	0.00303966	Up	Uricase
126985603	0.97863	4.03676e-06	Up	Endoglucanase
126989052	0.974103	0.000705041	Up	AAA+ ATPase domain-containing protein
127007657	0.950363	0.035301	Up	Brix domain-containing protein
126995696	0.94985	0.00948619	Up	Glycosyltransferase 25 family member
126980959	0.944003	0.0173918	Up	Protein sidekick
127008696	0.93753	4.35813e-05	Up	Hcy-binding domain-containing protein
127006547	0.93491	0.026972	Up	ORM1-like protein
127009988	0.917367	0.0157027	Up	CCAAT-binding factor domain-containing protein
126992448	0.90826	0.0240129	Up	Elongation of very long chain fatty acids protein
127000491	0.906433	0.00437746	Up	Zinc finger ZPR1-type domain-containing protein
127001666	0.8843	5.49457e-05	Up	DIRP domain-containing protein
126992787	0.87238	0.00149778	Up	Chitin-binding type-2 domain-containing protein
126986939	0.870547	0.000154366	Up	Vitelline membrane outer layer protein 1 homolog
127000781	0.866477	0.0311152	Up	C-type lectin domain-containing protein
126987605	0.858417	0.0433332	Up	Guanylate cyclase soluble subunit beta-1
126989475	0.857513	3.71147e-07	Up	Transporter
127000277	0.84468	0.00641168	Up	Retinol dehydrogenase 13
126999045	0.83699	0.00698212	Up	Protein-serine/threonine kinase
126982706	0.836713	0.00136824	Up	Metalloendopeptidase
127005009	0.836693	5.0669e-05	Up	Transferrin-like domain-containing protein
127001532	0.83389	0.000535585	Up	Translocon-associated protein subunit alpha
126985394	0.826703	0.00971452	Up	MTOR-associated protein MEAK7
126993876	0.817753	0.0469001	Up	MAM and LDL-receptor class A domain-containing protein 2
127006506	0.807543	0.00419148	Up	Apoptosis-antagonizing transcription factor C-terminal domain-containing protein
126981797	0.806207	0.0329798	Up	Cuticle protein
127005060	0.79146	0.00191101	Up	Transcription initiation factor IIF subunit alpha
127004331	0.790733	0.000151696	Up	Juvenile hormone binding protein 4
126980330	0.78543	0.0149413	Up	Vitelline membrane outer layer 1-like protein
127002998	0.767487	0.0429059	Up	Amino acid transporter transmembrane domain-containing protein
126981419	0.76382	0.00361155	Up	Dipeptidyl peptidase 1
127000013	0.75564	0.00210471	Up	Tubulin alpha-3 chain
127009237	0.75497	0.0386868	Up	phenylalanine 4-monooxygenase
126981231	0.744707	0.04779	Up	Pre-rRNA-processing protein TSR2 homolog
127004993	0.739677	0.0261358	Up	BET1
127001660	0.73635	0.003602	Up	Duplex-specific nuclease
126997350	0.735083	0.0272263	Up	Guanosine-3',5'-bis(diphosphate) 3'-pyrophosphohydrolase MESH1
126998797	0.731763	0.0326541	Up	GPI transamidase subunit PIG-U
126996189	0.72955	0.0371918	Up	Tetraspanin
126994697	0.729117	0.000349828	Up	Cytoplasmic tRNA 2-thiolation protein 2
126980842	0.72226	0.00152383	Up	Neutral/alkaline non-lysosomal ceramidase C-terminal domain-containing protein
126981512	0.717707	0.0310977	Up	Peptidase M1 membrane alanine aminopeptidase domain-containing protein
127009478	0.71642	0.00145415	Up	MH2 domain-containing protein
126997636	0.71233	0.00439741	Up	Lectin 3
126991431	0.711473	0.00189551	Up	D-amino-acid oxidase
126995652	0.689107	0.0461444	Up	ubiquitin carboxyl-terminal hydrolase FAF-X
126982017	0.681377	0.000414763	Up	NadR/Ttd14 AAA domain-containing protein
127003386	0.67762	0.0148698	Up	Alanine--tRNA ligase
127006147	0.674953	0.000261399	Up	Angiotensin-converting enzyme
126990127	0.671157	0.00517673	Up	Ras-related protein Rab-24
126995496	0.670963	0.0145982	Up	Apolipoprotein D
126996388	0.66345	0.0452538	Up	BING4 C-terminal domain-containing protein
126982683	0.654337	0.000145348	Up	Lipopolysaccharide and beta-1,3-glucan binding protein
126995868	0.65248	0.00520272	Up	Laccase
127009376	0.650107	0.00989765	Up	Charged multivesicular body protein 5
126985070	0.64124	0.0466343	Up	VWFD domain-containing protein
127001981	0.6411	0.00151824	Up	Xanthine dehydrogenase/oxidase
127005583	0.640177	0.00875076	Up	Carbonic anhydrase
126983064	0.638183	0.0361909	Up	Failed axon connections
126983661	0.631297	0.00157395	Up	Chitinase 3
126987890	0.625787	0.000407317	Up	Glycine N-methyltransferase
126985278	0.625773	0.0221282	Up	UEV domain-containing protein
127004833	0.62387	0.00635108	Up	6-phosphogluconate dehydrogenase NADP-binding domain-containing protein
127000684	0.614407	0.00129878	Up	Major facilitator superfamily (MFS) profile domain-containing protein
127005741	0.610433	0.010376	Up	Insulin-like growth factor 1 receptor
127001883	0.60595	0.0229758	Up	Chloride channel protein
126993904	0.598963	0.00430885	Up	Peptidase M28 domain-containing protein
127004534	0.59593	0.00128745	Up	Gamma-interferon induced thiol reductase GILT3
126984500	0.591213	0.0188721	Up	Small ribosomal subunit protein uS15m
126999045	0.590557	0.0212356	Up	Protein-serine/threonine kinase
127004816	0.587343	0.00329071	Up	Pro-resilin

## Sheet: D-1 vs. D-2 DOWN
Table S2 In pairwise comparisons of Top DEPs with annotation
ProteinID	log2FC	p-value	Regulation	Description
126998794	-5.4057	2.12117e-05	Down	MIP18 family protein FAM96A
126981130	-4.47728	0.000506049	Down	UBP-type domain-containing protein
127000711	-3.70641	0.00115296	Down	Vacuolar protein sorting-associated protein 13 DH-like domain-containing protein
126996000	-1.98976	0.00767314	Down	Anti-lipopolysaccharide factor
126981072	-1.452	0.0457485	Down	Major facilitator superfamily domain-containing protein 9
127006100	-1.36263	0.0409083	Down	Abasic site processing protein HMCES
127009493	-1.34553	0.000186115	Down	Type I crustin 4
127009492	-1.33503	1.54786e-05	Down	Type I crustin 7
126996000	-1.2206	0.0005658	Down	Anti-lipopolysaccharide factor isoform 4
127000671	-1.19522	3.27631e-05	Down	butyrobetaine dioxygenase
127003327	-1.16272	0.0479957	Down	Cortactin-binding protein 2
126981502	-1.11604	0.0449472	Down	Glutamate dehydrogenase
127007902	-1.01052	0.0331609	Down	Sodium channel protein
126993082	-0.98007	0.0305317	Down	peptidylamidoglycolate lyase
127006727	-0.964597	0.00889299	Down	Saposin B-type domain-containing protein
126980589	-0.956	0.00162594	Down	Tyrosine-protein phosphatase
127007480	-0.94922	0.0295544	Down	Replication factor C subunit 1
127006324	-0.941643	0.000238213	Down	AMP-binding enzyme C-terminal domain-containing protein
127004687	-0.935003	0.000127176	Down	butyrobetaine dioxygenase
127001693	-0.919413	6.35019e-05	Down	Cystathionine beta-synthase
A0A2K9UW22	-0.91497	0.0005032	Down	Type I crustin 3
127001280	-0.905443	0.00879079	Down	D-isomer specific 2-hydroxyacid dehydrogenase NAD-binding domain-containing protein
127007414	-0.88485	0.0284235	Down	F-box domain-containing protein
127005970	-0.87376	0.000179837	Down	Trypsin-like serine proteinase
126983967	-0.856077	0.0165003	Down	Phthiocerol/phthiodiolone dimycocerosyl transferase C-terminal domain-containing protein
126998435	-0.825753	2.96223e-05	Down	CLIP domain-containing serine protease
127003307	-0.819067	0.0200061	Down	Selenide, water dikinase
127007737	-0.807827	0.0088583	Down	Secernin-1
127009280	-0.806533	0.0153218	Down	Protein kinase domain-containing protein
127003548	-0.790733	2.9087e-05	Down	CLIP domain-containing serine protease
127009492	-0.775337	0.000688198	Down	Type I crustin 6
127003448	-0.765333	0.00123191	Down	Type I crustin 5
126982418	-0.763883	0.0115604	Down	Cuticle protein 6
127000227	-0.760787	0.0063392	Down	Potassium voltage-gated channel subfamily H member 2
127007374	-0.758187	0.0307432	Down	NIF system FeS cluster assembly NifU N-terminal domain-containing protein
126987820	-0.731597	0.00574495	Down	Inositol oxygenase
126983275	-0.73007	0.0306127	Down	Photolyase/cryptochrome alpha/beta domain-containing protein
126995838	-0.722947	0.00035522	Down	Glycosyl hydrolase family 13 catalytic domain-containing protein
127005903	-0.696373	0.00960333	Down	Galactosylgalactosylxylosylprotein 3-beta-glucuronosyltransferase
126984744	-0.695303	0.000391422	Down	Troponin T
126984017	-0.687637	0.0347001	Down	UDP-glucuronosyltransferase
126983086	-0.68763	0.000142757	Down	Kinesin-like protein
126985337	-0.683943	0.00678534	Down	Apolipophorin
127001693	-0.68381	9.7676e-06	Down	Cystathionine beta-synthase
126987125	-0.675633	4.96591e-05	Down	Regucalcin
126999786	-0.66349	0.00469028	Down	Glutamate receptor-interacting protein 1
126988916	-0.657977	0.0147976	Down	Serpin domain-containing protein
126988923	-0.644957	4.96586e-05	Down	Serine protease inhibitor
127009487	-0.643867	0.0149245	Down	Chymotrypsin BII
127002075	-0.64208	0.0430453	Down	D-2-hydroxyglutarate dehydrogenase, mitochondrial
126981509	-0.639053	0.00378603	Down	Aminopeptidase N
127007770	-0.626527	0.0288069	Down	Lipase domain-containing protein
127004604	-0.625967	0.00718387	Down	Outer dense fiber protein 3
127007067	-0.61634	0.0142145	Down	Galactose-1-phosphate uridylyltransferase
126997921	-0.61286	0.00810444	Down	Ribonuclease H1
126998833	-0.611663	0.00799759	Down	LIM zinc-binding domain-containing protein
127005251	-0.611063	0.000125174	Down	Fe2OG dioxygenase domain-containing protein
126990780	-0.601787	0.0111077	Down	Platelet-derived growth factor (PDGF) family profile domain-containing protein
126996062	-0.601477	0.0227773	Down	Peptidase S54 rhomboid domain-containing protein
127002850	-0.599823	0.0244391	Down	SET and MYND domain-containing protein 4
126984203	-0.59579	0.00400438	Down	Aprataxin and PNK-like factor PBZ domain-containing protein
127008342	-0.59349	0.00661379	Down	EF-hand domain-containing protein
126981331	-0.5866	0.00457085	Down	Prefoldin subunit 1
126982614	-0.586287	1.1254e-05	Down	Cuticle protein 6
126986994	-0.58523	0.00444259	Down	Postacrosomal sheath WW domain-binding protein
